# Supplementary material for: 2-Benzyl-1,3-diphenyl-2,3-dihydro-1H-naphtho[1,2-e][1,3]oxazine
Source: Acta Crystallogr Sect E Struct Rep Online. 2009 Jul 8;65(Pt 8):o1796. doi: 10.1107/S1600536809025811 (PMC2977269; doi:10.1107/S1600536809025811)
Supplement: Supplementary file 1 [file e-65-o1796-sup1.cif]

##############################################################################
###                                                                        ###
###        Electronic paper (Acta Crystallographica Section E)             ###
###                                                                        ###
##############################################################################
#                                                                            #
# This CIF contains the data in a paper accepted for publication in Acta     #
# Crystallographica Section E. It conforms to the requirements of Notes      #
# for Authors for Section E, and has been peer reviewed under the auspices   #
# of the IUCr Commission on Journals.                                        #
#                                                                            #
# Full details of the Crystallographic Information File format               #
# are given in the paper "The Crystallographic Information File (CIF):       #
# a New Standard Archive File for Crystallography" by S. R. Hall, F. H.      #
# Allen and I. D. Brown [Acta Cryst. (1991), A47, 655-685].                  #
#                                                                            #
# The current version of the core CIF dictionary is obtainable from          #
# ftp://ftp.iucr.org/pub/cif_core.dic. The current version number is 2.4.    #
#                                                                            #
# Software is freely available for graphical display of the structure(s) in  #
# this CIF.  For information consult the CIF home page http://www.iucr.org/  #
# cif/home.html                                                              #
#                                                                            #
# This file may be used for bona fide research purposes within the           #
# scientific community so long as proper attribution is given to the journal # 
# article from which it was obtained.                                        #
#                                                                            #
##############################################################################
                                             
data_I
_audit_creation_method     SHELXL-97
_chemical_name_systematic
;
2-Benzyl-1,3-diphenyl-2,3-dihydro-1<i>H</i>-naphtho[1,2-<i>e</i>][1,3]oxazine
;
_chemical_name_common     ?
_chemical_formula_moiety     'C31 H25 N O'
_chemical_formula_sum     'C31 H25 N O'
_chemical_formula_iupac     'C31 H25 N O'
_chemical_formula_weight     427.52
_chemical_melting_point     ?
_symmetry_cell_setting     monoclinic
_symmetry_space_group_name_H-M     'P 21/n'
_symmetry_space_group_name_Hall     '-P 2yn'
loop_
    _symmetry_equiv_pos_as_xyz
    'x, y, z'
    '-x+1/2, y+1/2, -z+1/2'
    '-x, -y, -z'
    'x-1/2, -y-1/2, z-1/2'
_cell_length_a     9.0605(18)
_cell_length_b     23.475(5)
_cell_length_c     10.634(2)
_cell_angle_alpha     90.00
_cell_angle_beta     97.53(3)
_cell_angle_gamma     90.00
_cell_volume     2242.2(8)
_cell_formula_units_Z     4
_cell_measurement_reflns_used     4392
_cell_measurement_theta_min     2.02
_cell_measurement_theta_max     26.0000
_cell_measurement_temperature     293(2)
_exptl_crystal_description     block
_exptl_crystal_colour     colourless
_exptl_crystal_size_max     0.20
_exptl_crystal_size_mid     0.20
_exptl_crystal_size_min     0.20
_exptl_crystal_density_diffrn     1.266
_exptl_crystal_density_meas     ?
_exptl_crystal_density_method     'not measured'
_exptl_crystal_F_000     904
_exptl_absorpt_coefficient_mu     0.076
_exptl_absorpt_correction_type     'multi-scan'
_exptl_absorpt_process_details     '(SADABS; Bruker, 2000)'
_exptl_absorpt_correction_T_min     0.984
_exptl_absorpt_correction_T_max     0.985
_exptl_special_details
;
;
_diffrn_ambient_temperature     293(2)
_diffrn_radiation_type     MoK\a
_diffrn_radiation_wavelength     0.71073
_diffrn_radiation_source     'fine-focus sealed tube'
_diffrn_radiation_monochromator     graphite
_diffrn_measurement_device_type     'Rigaku SCXmini'
_diffrn_measurement_method     'CCD_Profile_fitting'
_diffrn_detector_area_resol_mean     .
_diffrn_reflns_number     18548
_diffrn_reflns_av_R_equivalents     0.0775
_diffrn_reflns_av_sigmaI/netI     0.0640
_diffrn_reflns_theta_min     3.17
_diffrn_reflns_theta_max     26.00
_diffrn_reflns_theta_full     26.00
_diffrn_measured_fraction_theta_max     0.998
_diffrn_measured_fraction_theta_full     0.998
_diffrn_reflns_limit_h_min     -11
_diffrn_reflns_limit_h_max     11
_diffrn_reflns_limit_k_min     -28
_diffrn_reflns_limit_k_max     28
_diffrn_reflns_limit_l_min     -13
_diffrn_reflns_limit_l_max     12
_diffrn_standards_number     0
_diffrn_standards_interval_count     .
_diffrn_standards_interval_time     .
_diffrn_standards_decay_%     ?
_refine_special_details
;
Refinement of <i>F</i>^2^ against ALL reflections. The weighted <i>R</i>-factor
<i>wR</i> and goodness of fit <i>S</i> are based on <i>F</i>^2^, conventional
<i>R</i>-factors <i>R</i> are based on <i>F</i>, with <i>F</i> set to zero for
negative <i>F</i>^2^. The threshold expression of <i>F</i>^2^ >
\s(<i>F</i>^2^) is used only for calculating <i>R</i>-factors(gt) <i>etc</i>.
and is not relevant to the choice of reflections for refinement.
<i>R</i>-factors based on <i>F</i>^2^ are statistically about twice as large
as those based on <i>F</i>, and <i>R</i>- factors based on ALL data will be
even larger.
;
_reflns_number_total     4392
_reflns_number_gt     2913
_reflns_threshold_expression     I>2\s(I)
_refine_ls_structure_factor_coef     Fsqd
_refine_ls_matrix_type     full
_refine_ls_R_factor_all     0.0991
_refine_ls_R_factor_gt     0.0584
_refine_ls_wR_factor_gt     0.1054
_refine_ls_wR_factor_ref     0.1177
_refine_ls_goodness_of_fit_ref     1.000
_refine_ls_restrained_S_all     1.000
_refine_ls_number_reflns     4392
_refine_ls_number_parameters     299
_refine_ls_number_restraints     0
_refine_ls_hydrogen_treatment     constr
_refine_ls_weighting_scheme     calc
_refine_ls_weighting_details
          'calc w=1/[\s^2^(Fo^2^)+(0.0185P)^2^+1.004P] where P=(Fo^2^+2Fc^2^)/3'
_atom_sites_solution_hydrogens     geom
_atom_sites_solution_primary     direct
_atom_sites_solution_secondary     difmap
_refine_ls_shift/su_max     0.000
_refine_ls_shift/su_mean     0.000
_refine_diff_density_max     0.155
_refine_diff_density_min     -0.198
_refine_ls_extinction_method     'SHELXL97 (Sheldrick, 2008)'
_refine_ls_extinction_coef     0.0082(6)
_refine_ls_extinction_expression
                                  'Fc^*^=kFc[1+0.001xFc^2^\l^3^/sin(2\q)]^-1/4^'
loop_
    _atom_type_symbol
    _atom_type_description
    _atom_type_scat_dispersion_real
    _atom_type_scat_dispersion_imag
    _atom_type_scat_source
    'C' 'C' 0.0033 0.0016
                         'International Tables Vol C Tables 4.2.6.8 and 6.1.1.4'
    'H' 'H' 0.0000 0.0000
                         'International Tables Vol C Tables 4.2.6.8 and 6.1.1.4'
    'N' 'N' 0.0061 0.0033
                         'International Tables Vol C Tables 4.2.6.8 and 6.1.1.4'
    'O' 'O' 0.0106 0.0060
                         'International Tables Vol C Tables 4.2.6.8 and 6.1.1.4'
_computing_data_collection     'CrystalClear (Rigaku, 2005)'
_computing_cell_refinement     'CrystalClear (Rigaku, 2005)'
_computing_data_reduction     'CrystalClear (Rigaku, 2005)'
_computing_structure_solution     'SHELXS97 (Sheldrick, 2008)'
_computing_structure_refinement     'SHELXL97 (Sheldrick, 2008)'
_computing_molecular_graphics     'SHELXTL/PC (Sheldrick, 2008)'
_computing_publication_material     'SHELXTL/PC (Sheldrick, 2008)'
loop_
    _atom_site_type_symbol
    _atom_site_label
    _atom_site_fract_x
    _atom_site_fract_y
    _atom_site_fract_z
    _atom_site_U_iso_or_equiv
    _atom_site_adp_type
    _atom_site_calc_flag
    _atom_site_refinement_flags
    _atom_site_occupancy
    _atom_site_disorder_assembly
    _atom_site_disorder_group
    O O1 0.56752(15) 0.05364(6) 0.18725(13) 0.0433(4) Uani d . 1 . .
    C C25 0.6744(2) 0.09254(9) 0.25499(19) 0.0357(5) Uani d . 1 . .
    H H25A 0.6940 0.1227 0.1957 0.043 Uiso calc R 1 . .
    C C26 0.8189(2) 0.06072(9) 0.29206(19) 0.0368(5) Uani d . 1 . .
    N N1 0.61811(18) 0.11912(7) 0.36044(15) 0.0339(4) Uani d . 1 . .
    C C1 0.3834(2) 0.12590(8) 0.21580(19) 0.0355(5) Uani d . 1 . .
    C C9 0.2345(2) 0.14567(9) 0.18089(19) 0.0381(5) Uani d . 1 . .
    C C11 0.4930(2) 0.15723(8) 0.31138(19) 0.0354(5) Uani d . 1 . .
    H H11A 0.4405 0.1672 0.3832 0.043 Uiso calc R 1 . .
    C C2 0.4255(2) 0.07585(9) 0.16309(19) 0.0381(5) Uani d . 1 . .
    C C3 0.3247(2) 0.04280(10) 0.0810(2) 0.0446(6) Uani d . 1 . .
    H H3A 0.3553 0.0086 0.0489 0.054 Uiso calc R 1 . .
    C C12 0.5533(2) 0.21233(8) 0.2623(2) 0.0365(5) Uani d . 1 . .
    C C8 0.1826(2) 0.19750(9) 0.2272(2) 0.0479(6) Uani d . 1 . .
    H H8A 0.2459 0.2190 0.2846 0.058 Uiso calc R 1 . .
    C C10 0.1337(2) 0.11330(10) 0.0960(2) 0.0415(5) Uani d . 1 . .
    C C20 0.7137(2) 0.13377(9) 0.6347(2) 0.0444(6) Uani d . 1 . .
    H H20A 0.7814 0.1453 0.5811 0.053 Uiso calc R 1 . .
    C C19 0.5928(2) 0.10047(8) 0.58716(18) 0.0342(5) Uani d . 1 . .
    C C5 -0.0124(2) 0.13407(11) 0.0593(2) 0.0521(6) Uani d . 1 . .
    H H5A -0.0790 0.1129 0.0039 0.062 Uiso calc R 1 . .
    C C31 0.8413(2) 0.00538(9) 0.2547(2) 0.0453(6) Uani d . 1 . .
    H H31A 0.7636 -0.0147 0.2089 0.054 Uiso calc R 1 . .
    C C4 0.1826(2) 0.06123(10) 0.0491(2) 0.0463(6) Uani d . 1 . .
    H H4A 0.1163 0.0392 -0.0046 0.056 Uiso calc R 1 . .
    C C28 1.0728(3) 0.06368(11) 0.3912(2) 0.0540(6) Uani d . 1 . .
    H H28A 1.1506 0.0834 0.4378 0.065 Uiso calc R 1 . .
    C C27 0.9361(2) 0.08953(10) 0.3615(2) 0.0444(6) Uani d . 1 . .
    H H27A 0.9223 0.1266 0.3883 0.053 Uiso calc R 1 . .
    C C18 0.5762(2) 0.07786(8) 0.45383(19) 0.0383(5) Uani d . 1 . .
    H H18A 0.6375 0.0441 0.4518 0.046 Uiso calc R 1 . .
    H H18B 0.4734 0.0666 0.4294 0.046 Uiso calc R 1 . .
    C C22 0.6355(3) 0.13384(11) 0.8404(2) 0.0562(7) Uani d . 1 . .
    H H22A 0.6495 0.1452 0.9249 0.067 Uiso calc R 1 . .
    C C17 0.5268(2) 0.22873(10) 0.1367(2) 0.0468(6) Uani d . 1 . .
    H H17A 0.4695 0.2055 0.0785 0.056 Uiso calc R 1 . .
    C C7 0.0414(3) 0.21641(10) 0.1892(2) 0.0556(7) Uani d . 1 . .
    H H7A 0.0099 0.2508 0.2202 0.067 Uiso calc R 1 . .
    C C29 1.0949(3) 0.00892(11) 0.3522(2) 0.0567(7) Uani d . 1 . .
    H H29A 1.1876 -0.0083 0.3712 0.068 Uiso calc R 1 . .
    C C24 0.4939(2) 0.08446(9) 0.6690(2) 0.0451(6) Uani d . 1 . .
    H H24A 0.4115 0.0624 0.6390 0.054 Uiso calc R 1 . .
    C C23 0.5154(3) 0.10079(11) 0.7951(2) 0.0559(7) Uani d . 1 . .
    H H23A 0.4483 0.0893 0.8493 0.067 Uiso calc R 1 . .
    C C30 0.9789(3) -0.02034(11) 0.2850(2) 0.0554(6) Uani d . 1 . .
    H H30A 0.9930 -0.0577 0.2598 0.067 Uiso calc R 1 . .
    C C6 -0.0562(3) 0.18458(11) 0.1040(2) 0.0579(7) Uani d . 1 . .
    H H6A -0.1517 0.1981 0.0778 0.069 Uiso calc R 1 . .
    C C13 0.6384(3) 0.24804(10) 0.3467(2) 0.0526(6) Uani d . 1 . .
    H H13A 0.6572 0.2379 0.4319 0.063 Uiso calc R 1 . .
    C C21 0.7349(3) 0.15011(10) 0.7604(2) 0.0516(6) Uani d . 1 . .
    H H21A 0.8169 0.1722 0.7910 0.062 Uiso calc R 1 . .
    C C16 0.5843(3) 0.27926(11) 0.0957(3) 0.0605(7) Uani d . 1 . .
    H H16A 0.5658 0.2897 0.0108 0.073 Uiso calc R 1 . .
    C C14 0.6956(3) 0.29827(11) 0.3065(3) 0.0687(8) Uani d . 1 . .
    H H14A 0.7526 0.3217 0.3644 0.082 Uiso calc R 1 . .
    C C15 0.6686(3) 0.31363(11) 0.1813(3) 0.0690(8) Uani d . 1 . .
    H H15A 0.7075 0.3475 0.1542 0.083 Uiso calc R 1 . .
loop_
    _atom_site_aniso_label
    _atom_site_aniso_U_11
    _atom_site_aniso_U_22
    _atom_site_aniso_U_33
    _atom_site_aniso_U_12
    _atom_site_aniso_U_13
    _atom_site_aniso_U_23
    O1 0.0346(8) 0.0491(9) 0.0444(9) 0.0029(7) -0.0015(7) -0.0122(7)
    C25 0.0343(12) 0.0402(12) 0.0318(12) -0.0006(9) 0.0013(10) 0.0008(9)
    C26 0.0339(12) 0.0455(13) 0.0312(12) 0.0038(9) 0.0049(9) 0.0031(10)
    N1 0.0352(10) 0.0362(10) 0.0301(10) 0.0026(7) 0.0036(8) 0.0017(7)
    C1 0.0319(12) 0.0409(12) 0.0338(12) -0.0016(9) 0.0043(9) -0.0002(9)
    C9 0.0306(12) 0.0461(13) 0.0376(12) -0.0002(9) 0.0049(10) 0.0052(10)
    C11 0.0329(12) 0.0384(12) 0.0349(12) 0.0037(9) 0.0042(10) -0.0016(9)
    C2 0.0316(12) 0.0482(13) 0.0336(12) 0.0016(10) 0.0010(10) -0.0002(10)
    C3 0.0443(14) 0.0490(14) 0.0397(13) -0.0019(10) 0.0024(11) -0.0081(10)
    C12 0.0321(12) 0.0360(11) 0.0416(13) 0.0047(9) 0.0055(10) -0.0007(10)
    C8 0.0348(13) 0.0492(14) 0.0592(16) 0.0011(10) 0.0040(11) 0.0008(12)
    C10 0.0321(12) 0.0559(14) 0.0362(13) -0.0023(10) 0.0033(10) 0.0064(10)
    C20 0.0430(14) 0.0494(14) 0.0402(13) -0.0030(10) 0.0026(11) 0.0015(11)
    C19 0.0358(12) 0.0346(11) 0.0318(12) 0.0047(9) 0.0028(10) 0.0020(9)
    C5 0.0346(13) 0.0691(17) 0.0504(15) -0.0039(12) -0.0023(11) 0.0095(13)
    C31 0.0417(13) 0.0490(14) 0.0453(14) 0.0050(10) 0.0063(11) -0.0025(11)
    C4 0.0402(14) 0.0597(15) 0.0374(13) -0.0096(11) -0.0015(11) -0.0062(11)
    C28 0.0372(14) 0.0750(18) 0.0477(15) 0.0006(12) -0.0022(11) 0.0039(13)
    C27 0.0371(13) 0.0496(14) 0.0456(14) 0.0006(10) 0.0016(11) -0.0013(11)
    C18 0.0405(12) 0.0369(12) 0.0365(12) -0.0019(9) 0.0015(10) 0.0018(9)
    C22 0.0662(18) 0.0647(17) 0.0356(14) 0.0103(13) -0.0016(13) -0.0081(12)
    C17 0.0411(14) 0.0502(14) 0.0482(15) 0.0033(11) 0.0026(11) 0.0053(11)
    C7 0.0411(14) 0.0532(15) 0.0726(18) 0.0067(11) 0.0084(13) 0.0016(13)
    C29 0.0434(15) 0.0744(18) 0.0518(16) 0.0189(13) 0.0039(13) 0.0139(14)
    C24 0.0407(13) 0.0502(14) 0.0449(14) -0.0008(10) 0.0073(11) 0.0007(11)
    C23 0.0603(17) 0.0700(17) 0.0393(15) 0.0053(13) 0.0133(13) 0.0032(12)
    C30 0.0577(16) 0.0529(15) 0.0556(16) 0.0176(12) 0.0071(13) 0.0022(12)
    C6 0.0342(13) 0.0682(17) 0.0700(18) 0.0065(12) 0.0023(13) 0.0140(14)
    C13 0.0593(16) 0.0478(14) 0.0493(15) -0.0060(12) 0.0017(12) -0.0028(11)
    C21 0.0534(15) 0.0517(15) 0.0460(15) -0.0009(11) -0.0074(12) -0.0062(12)
    C16 0.0573(17) 0.0621(17) 0.0625(18) 0.0062(13) 0.0096(14) 0.0234(14)
    C14 0.074(2) 0.0496(16) 0.081(2) -0.0176(14) 0.0049(16) -0.0066(15)
    C15 0.0667(19) 0.0464(16) 0.095(2) -0.0081(13) 0.0134(17) 0.0165(15)
_geom_special_details
;
All e.s.d.'s (except the e.s.d. in the dihedral angle between two l.s. planes)
are estimated using the full covariance matrix. The cell e.s.d.'s are taken
into account individually in the estimation of e.s.d.'s in distances, angles
and torsion angles; correlations between e.s.d.'s in cell parameters are only
used when they are defined by crystal symmetry. An approximate (isotropic)
treatment of cell e.s.d.'s is used for estimating e.s.d.'s involving l.s.
planes.
;
loop_
    _geom_bond_atom_site_label_1
    _geom_bond_atom_site_label_2
    _geom_bond_site_symmetry_2
    _geom_bond_distance
    _geom_bond_publ_flag
    O1 C2 . 1.381(2) ?
    O1 C25 . 1.452(2) ?
    C25 N1 . 1.434(2) ?
    C25 C26 . 1.514(3) ?
    C25 H25A . 0.9800 ?
    C26 C31 . 1.381(3) ?
    C26 C27 . 1.387(3) ?
    N1 C18 . 1.472(2) ?
    N1 C11 . 1.484(2) ?
    C1 C2 . 1.377(3) ?
    C1 C9 . 1.429(3) ?
    C1 C11 . 1.515(3) ?
    C9 C8 . 1.416(3) ?
    C9 C10 . 1.418(3) ?
    C11 C12 . 1.523(3) ?
    C11 H11A . 0.9800 ?
    C2 C3 . 1.411(3) ?
    C3 C4 . 1.358(3) ?
    C3 H3A . 0.9300 ?
    C12 C17 . 1.381(3) ?
    C12 C13 . 1.386(3) ?
    C8 C7 . 1.364(3) ?
    C8 H8A . 0.9300 ?
    C10 C4 . 1.413(3) ?
    C10 C5 . 1.417(3) ?
    C20 C21 . 1.379(3) ?
    C20 C19 . 1.386(3) ?
    C20 H20A . 0.9300 ?
    C19 C24 . 1.381(3) ?
    C19 C18 . 1.503(3) ?
    C5 C6 . 1.356(3) ?
    C5 H5A . 0.9300 ?
    C31 C30 . 1.385(3) ?
    C31 H31A . 0.9300 ?
    C4 H4A . 0.9300 ?
    C28 C29 . 1.373(3) ?
    C28 C27 . 1.379(3) ?
    C28 H28A . 0.9300 ?
    C27 H27A . 0.9300 ?
    C18 H18A . 0.9700 ?
    C18 H18B . 0.9700 ?
    C22 C23 . 1.371(3) ?
    C22 C21 . 1.372(3) ?
    C22 H22A . 0.9300 ?
    C17 C16 . 1.388(3) ?
    C17 H17A . 0.9300 ?
    C7 C6 . 1.396(3) ?
    C7 H7A . 0.9300 ?
    C29 C30 . 1.375(3) ?
    C29 H29A . 0.9300 ?
    C24 C23 . 1.383(3) ?
    C24 H24A . 0.9300 ?
    C23 H23A . 0.9300 ?
    C30 H30A . 0.9300 ?
    C6 H6A . 0.9300 ?
    C13 C14 . 1.378(3) ?
    C13 H13A . 0.9300 ?
    C21 H21A . 0.9300 ?
    C16 C15 . 1.371(4) ?
    C16 H16A . 0.9300 ?
    C14 C15 . 1.370(4) ?
    C14 H14A . 0.9300 ?
    C15 H15A . 0.9300 ?
loop_
    _geom_angle_atom_site_label_1
    _geom_angle_atom_site_label_2
    _geom_angle_atom_site_label_3
    _geom_angle_site_symmetry_1
    _geom_angle_site_symmetry_3
    _geom_angle
    _geom_angle_publ_flag
    C2 O1 C25 . . 113.55(15) ?
    N1 C25 O1 . . 112.28(16) ?
    N1 C25 C26 . . 113.27(16) ?
    O1 C25 C26 . . 108.46(16) ?
    N1 C25 H25A . . 107.5 ?
    O1 C25 H25A . . 107.5 ?
    C26 C25 H25A . . 107.5 ?
    C31 C26 C27 . . 118.7(2) ?
    C31 C26 C25 . . 122.93(19) ?
    C27 C26 C25 . . 118.26(19) ?
    C25 N1 C18 . . 113.00(16) ?
    C25 N1 C11 . . 108.72(15) ?
    C18 N1 C11 . . 112.38(15) ?
    C2 C1 C9 . . 118.28(19) ?
    C2 C1 C11 . . 119.68(18) ?
    C9 C1 C11 . . 122.01(18) ?
    C8 C9 C10 . . 117.80(19) ?
    C8 C9 C1 . . 122.3(2) ?
    C10 C9 C1 . . 119.92(19) ?
    N1 C11 C1 . . 110.28(16) ?
    N1 C11 C12 . . 109.90(16) ?
    C1 C11 C12 . . 114.56(17) ?
    N1 C11 H11A . . 107.3 ?
    C1 C11 H11A . . 107.3 ?
    C12 C11 H11A . . 107.3 ?
    O1 C2 C1 . . 123.19(18) ?
    O1 C2 C3 . . 114.81(18) ?
    C1 C2 C3 . . 122.00(19) ?
    C4 C3 C2 . . 119.7(2) ?
    C4 C3 H3A . . 120.2 ?
    C2 C3 H3A . . 120.2 ?
    C17 C12 C13 . . 118.0(2) ?
    C17 C12 C11 . . 122.93(19) ?
    C13 C12 C11 . . 119.07(19) ?
    C7 C8 C9 . . 121.2(2) ?
    C7 C8 H8A . . 119.4 ?
    C9 C8 H8A . . 119.4 ?
    C4 C10 C5 . . 121.7(2) ?
    C4 C10 C9 . . 118.9(2) ?
    C5 C10 C9 . . 119.4(2) ?
    C21 C20 C19 . . 120.9(2) ?
    C21 C20 H20A . . 119.6 ?
    C19 C20 H20A . . 119.6 ?
    C24 C19 C20 . . 118.1(2) ?
    C24 C19 C18 . . 120.37(19) ?
    C20 C19 C18 . . 121.34(19) ?
    C6 C5 C10 . . 120.7(2) ?
    C6 C5 H5A . . 119.7 ?
    C10 C5 H5A . . 119.7 ?
    C26 C31 C30 . . 120.3(2) ?
    C26 C31 H31A . . 119.8 ?
    C30 C31 H31A . . 119.8 ?
    C3 C4 C10 . . 121.2(2) ?
    C3 C4 H4A . . 119.4 ?
    C10 C4 H4A . . 119.4 ?
    C29 C28 C27 . . 120.3(2) ?
    C29 C28 H28A . . 119.8 ?
    C27 C28 H28A . . 119.8 ?
    C28 C27 C26 . . 120.6(2) ?
    C28 C27 H27A . . 119.7 ?
    C26 C27 H27A . . 119.7 ?
    N1 C18 C19 . . 113.65(16) ?
    N1 C18 H18A . . 108.8 ?
    C19 C18 H18A . . 108.8 ?
    N1 C18 H18B . . 108.8 ?
    C19 C18 H18B . . 108.8 ?
    H18A C18 H18B . . 107.7 ?
    C23 C22 C21 . . 119.7(2) ?
    C23 C22 H22A . . 120.2 ?
    C21 C22 H22A . . 120.2 ?
    C12 C17 C16 . . 121.1(2) ?
    C12 C17 H17A . . 119.5 ?
    C16 C17 H17A . . 119.5 ?
    C8 C7 C6 . . 120.5(2) ?
    C8 C7 H7A . . 119.7 ?
    C6 C7 H7A . . 119.7 ?
    C28 C29 C30 . . 119.5(2) ?
    C28 C29 H29A . . 120.2 ?
    C30 C29 H29A . . 120.2 ?
    C19 C24 C23 . . 121.0(2) ?
    C19 C24 H24A . . 119.5 ?
    C23 C24 H24A . . 119.5 ?
    C22 C23 C24 . . 120.1(2) ?
    C22 C23 H23A . . 120.0 ?
    C24 C23 H23A . . 120.0 ?
    C29 C30 C31 . . 120.4(2) ?
    C29 C30 H30A . . 119.8 ?
    C31 C30 H30A . . 119.8 ?
    C5 C6 C7 . . 120.4(2) ?
    C5 C6 H6A . . 119.8 ?
    C7 C6 H6A . . 119.8 ?
    C14 C13 C12 . . 121.1(2) ?
    C14 C13 H13A . . 119.5 ?
    C12 C13 H13A . . 119.5 ?
    C22 C21 C20 . . 120.3(2) ?
    C22 C21 H21A . . 119.9 ?
    C20 C21 H21A . . 119.9 ?
    C15 C16 C17 . . 119.6(2) ?
    C15 C16 H16A . . 120.2 ?
    C17 C16 H16A . . 120.2 ?
    C15 C14 C13 . . 120.0(3) ?
    C15 C14 H14A . . 120.0 ?
    C13 C14 H14A . . 120.0 ?
    C14 C15 C16 . . 120.2(2) ?
    C14 C15 H15A . . 119.9 ?
    C16 C15 H15A . . 119.9 ?
data_global
_journal_date_recd_electronic     2009-06-27
_journal_date_accepted     2009-07-03
_journal_name_full     'Acta Crystallographica, Section E'
_journal_year     2009
_journal_volume     65
_journal_issue      8
_journal_page_first     o1796
_journal_page_last     o1796
_journal_paper_category     QO
_journal_coeditor_code     RZ2345
_publ_contact_author_name     'Yong Hua Li'
_publ_contact_author_address
;
Ordered Matter Science Research Center,
College of Chemistry and Chemical,
Engineering, Southeast UniVersity,
Nanjing 211189, People's Republic of China
;
_publ_contact_author_email     liyh@seu.edu.cn
_publ_contact_author_fax     ?
_publ_contact_author_phone     ?
_publ_section_title
;
2-Benzyl-1,3-diphenyl-2,3-dihydro-1<i>H</i>-naphtho[1,2-<i>e</i>][1,3]oxazine
;
loop_
    _publ_author_name
    _publ_author_footnote
    _publ_author_address
    'Zhang, Yuan' .
;
Ordered Matter Science Research Center
College of Chemistry and Chemical Engineering
Southeast University
Nanjing 211189
People's Republic of China
;
    'Li, Yong Hua' .
;
Ordered Matter Science Research Center
College of Chemistry and Chemical Engineering
Southeast University
Nanjing 211189
People's Republic of China
;
