# Supplementary material for: 2-Benzyl-1,3-diphenyl-2,3-dihydro-1H-naphtho[1,2-e][1,3]oxazine
Source: Acta Crystallogr Sect E Struct Rep Online. 2009 Jul 8;65(Pt 8):o1796. doi: 10.1107/S1600536809025811 (PMC2977269; doi:10.1107/S1600536809025811)
Supplement: Supplementary file 2 [file e-65-o1796-Isup2.hkl]

# 
# h,k,l, Fc-squared, Fo-squared, sigma(Fo-squared) and status flag 
# 
data_I
_shelx_title ' 1 in P2(1)/n' 
_shelx_refln_list_code          4 
_shelx_F_calc_maximum      213.12 
_exptl_crystal_F_000       904.00 
_reflns_d_resolution_high  0.8107 
 
loop_ 
 _symmetry_equiv_pos_as_xyz 
 'x, y, z' 
 '-x+1/2, y+1/2, -z+1/2' 
 '-x, -y, -z' 
 'x-1/2, -y-1/2, z-1/2' 
 
_cell_length_a     9.0605 
_cell_length_b    23.4746 
_cell_length_c    10.6336 
_cell_angle_alpha  90.000 
_cell_angle_beta   97.530 
_cell_angle_gamma  90.000 
 
_shelx_F_squared_multiplier     1.000 
 
loop_ 
 _refln_index_h 
 _refln_index_k 
 _refln_index_l 
 _refln_F_squared_calc 
 _refln_F_squared_meas 
 _refln_F_squared_sigma 
 _refln_observed_status 
   2   0   0     8776.76     7912.32    330.51 o 
   4   0   0      183.61      176.70     14.50 o 
   6   0   0       56.09       59.50      5.52 o 
   8   0   0      272.26      235.68     21.05 o 
  10   0   0        3.00        0.00     14.90 o 
   2   1   0    21417.77    20662.87    554.37 o 
   3   1   0      596.44      558.59     16.26 o 
   4   1   0      575.04      573.21     17.16 o 
   5   1   0      379.45      402.82     15.46 o 
   6   1   0      146.97      152.77      6.72 o 
   7   1   0        4.36        7.76      3.20 o 
   8   1   0        0.81        7.08      4.26 o 
   9   1   0       88.96       89.38     19.32 o 
  10   1   0        6.99       24.00     14.90 o 
  11   1   0        4.91        8.28      9.96 o 
   2   2   0      187.33      171.20      3.70 o 
   3   2   0     1110.09     1173.11     54.26 o 
   4   2   0     1069.55     1213.32     29.21 o 
   5   2   0      453.61      457.36     13.31 o 
   6   2   0       15.74       28.26      5.19 o 
   7   2   0        3.54       10.18      3.54 o 
   8   2   0       75.27       70.37      7.47 o 
   9   2   0       13.79       31.17     13.39 o 
  10   2   0       43.73       76.43     21.63 o 
  11   2   0        2.48       23.11     31.51 o 
   1   3   0     1525.18     1392.07     40.69 o 
   2   3   0       58.79       50.19      3.54 o 
   3   3   0       28.22       23.76      2.18 o 
   4   3   0       19.57       29.20      2.78 o 
   5   3   0       31.76       36.25      3.13 o 
   6   3   0      297.83      275.52     10.19 o 
   7   3   0      205.17      209.86     10.16 o 
   8   3   0      227.76      208.67     12.95 o 
   9   3   0      200.07      196.80     15.44 o 
  10   3   0        0.01        0.00      7.58 o 
  11   3   0        4.64       19.91     12.94 o 
   0   4   0     9056.31     9099.02    181.72 o 
   1   4   0     1869.45     1692.14     57.30 o 
   2   4   0      266.45      278.32      6.64 o 
   3   4   0        0.76        5.11      1.55 o 
   4   4   0       26.57       17.62      2.27 o 
   5   4   0       30.31       38.83      4.46 o 
   6   4   0       89.16       91.21      5.47 o 
   7   4   0       10.39       18.58      3.64 o 
   8   4   0      552.20      504.32     29.44 o 
   9   4   0       83.30      131.12     39.24 o 
  10   4   0       70.17       49.22     12.84 o 
   1   5   0    18372.02    19490.71    513.69 o 
   2   5   0      961.43      946.24     23.69 o 
   3   5   0     2001.88     1994.07     50.93 o 
   4   5   0     6015.88     6549.37    174.97 o 
   5   5   0        0.15        1.14      2.24 o 
   6   5   0      123.94      136.57      7.17 o 
   7   5   0       29.89       38.23      4.50 o 
   8   5   0       66.68       78.15      8.91 o 
   9   5   0       14.41       26.32      7.40 o 
  10   5   0        9.87       24.59     10.98 o 
   0   6   0     4928.95     4700.42     97.90 o 
   1   6   0     8618.54     8428.83    190.29 o 
   2   6   0     6469.38     6531.62    233.60 o 
   3   6   0       17.92       17.50      3.55 o 
   4   6   0      832.31      922.61     24.39 o 
   5   6   0       75.55       61.95      4.86 o 
   6   6   0      130.46      144.51      7.79 o 
   7   6   0       65.60       61.13      7.36 o 
   8   6   0      304.15      246.94     17.94 o 
   9   6   0       90.46       70.06     14.65 o 
  10   6   0        1.06       15.54     14.22 o 
   1   7   0      804.96      760.75     18.18 o 
   2   7   0     1551.99     1537.27     42.40 o 
   3   7   0     3940.50     3933.26    153.03 o 
   4   7   0      124.44      144.53      6.04 o 
   5   7   0       56.29       64.95      5.20 o 
   6   7   0      206.03      209.18     10.17 o 
   7   7   0        6.45       11.60      7.51 o 
   8   7   0       40.86       51.97      9.02 o 
   9   7   0        2.91        2.57      7.53 o 
  10   7   0       17.75       28.83     15.74 o 
   0   8   0        1.99        4.44      3.48 o 
   1   8   0        3.19        9.72      2.09 o 
   2   8   0      118.10      105.96      4.24 o 
   3   8   0      415.85      431.86     13.95 o 
   4   8   0      283.50      307.96     10.22 o 
   5   8   0       31.67       41.07      3.84 o 
   6   8   0        5.91        2.61      3.45 o 
   7   8   0       26.04       29.69      4.97 o 
   8   8   0     2241.58     2252.74    101.98 o 
   9   8   0        0.39        7.34      8.29 o 
  10   8   0       10.55        9.03      7.40 o 
   1   9   0      113.08      117.71      4.22 o 
   2   9   0        2.52        0.81      3.07 o 
   3   9   0      364.75      384.60     13.62 o 
   4   9   0      470.59      488.04     15.30 o 
   5   9   0       50.01       55.70      4.45 o 
   6   9   0        1.01        5.64      4.71 o 
   7   9   0        4.52        7.23      3.43 o 
   8   9   0       58.62       56.26      8.34 o 
   9   9   0        3.01        4.84      5.23 o 
  10   9   0      126.57      145.25     17.62 o 
   0  10   0      417.39      401.66     22.18 o 
   1  10   0       25.17       24.94      2.47 o 
   2  10   0      903.20      919.67     25.80 o 
   3  10   0      105.15      111.04      8.02 o 
   4  10   0      459.33      518.64     19.43 o 
   5  10   0       47.83       56.95      4.76 o 
   6  10   0       23.59       19.52      5.72 o 
   7  10   0       25.85       36.06      7.00 o 
   8  10   0       58.76       72.69      9.94 o 
   9  10   0       12.43        7.14      5.60 o 
  10  10   0        0.28        8.54      8.27 o 
   1  11   0      413.51      453.81     12.44 o 
   2  11   0      705.50      687.82     21.03 o 
   3  11   0     1378.44     1344.61     37.86 o 
   4  11   0       17.07       25.05      3.93 o 
   5  11   0       47.90       38.89      4.21 o 
   6  11   0       35.00       38.82      5.49 o 
   7  11   0        1.32        3.47      3.21 o 
   8  11   0       24.03       17.83      6.74 o 
   9  11   0       65.62       56.20     11.79 o 
  10  11   0        9.22       25.96     12.64 o 
   0  12   0      375.20      426.40     17.47 o 
   1  12   0      177.05      167.80      6.28 o 
   2  12   0      315.57      329.20     10.77 o 
   3  12   0      273.80      252.32     10.04 o 
   4  12   0       89.46       98.23      6.99 o 
   5  12   0      141.28      152.55      8.49 o 
   6  12   0        0.34        2.99      3.35 o 
   7  12   0       67.65       52.76      6.27 o 
   8  12   0        0.29       11.91      8.92 o 
   9  12   0       24.04       28.89      7.49 o 
  10  12   0        0.02       19.26     11.91 o 
   1  13   0      192.98      184.74      6.94 o 
   2  13   0      212.19      201.77      8.44 o 
   3  13   0      318.62      271.32     11.23 o 
   4  13   0      307.43      306.66     12.39 o 
   5  13   0      412.15      399.28     20.60 o 
   6  13   0      522.91      483.14     20.25 o 
   7  13   0       15.39       12.35      9.01 o 
   8  13   0       27.18       50.18      8.62 o 
   9  13   0        3.54       14.00      8.78 o 
   0  14   0     2256.41     2485.03     96.61 o 
   1  14   0      319.69      338.08     11.94 o 
   2  14   0       16.76       16.70      3.03 o 
   3  14   0      124.97      105.96      6.82 o 
   4  14   0      549.50      532.02     19.69 o 
   5  14   0      263.02      266.60     14.51 o 
   6  14   0      144.29      157.46      9.91 o 
   7  14   0       67.72       55.84      7.89 o 
   8  14   0       59.09       59.81      8.87 o 
   9  14   0       24.24       32.18      8.56 o 
   1  15   0      476.57      513.00     16.48 o 
   2  15   0       31.34       33.04      5.25 o 
   3  15   0       82.58       85.76      5.67 o 
   4  15   0       16.28       14.41      4.34 o 
   5  15   0      926.45      931.13     40.65 o 
   6  15   0      288.20      280.54     17.00 o 
   7  15   0       61.84       61.79      8.06 o 
   8  15   0       11.67       14.11      5.90 o 
   9  15   0       12.74       16.31      8.52 o 
   0  16   0      263.18      262.93     19.27 o 
   1  16   0       25.60       28.77      3.55 o 
   2  16   0      492.55      500.64     18.34 o 
   3  16   0       96.38       99.19      6.50 o 
   4  16   0     1223.53     1058.15     64.25 o 
   5  16   0      120.95      118.31      8.05 o 
   6  16   0       21.85       37.09      5.33 o 
   7  16   0        1.21        0.00      4.81 o 
   8  16   0        6.66        0.00      8.23 o 
   9  16   0        5.52       28.65     14.02 o 
   1  17   0       42.25       44.15      4.22 o 
   2  17   0        5.48        6.39      3.23 o 
   3  17   0       52.11       65.31      5.89 o 
   4  17   0      808.69      719.72     31.62 o 
   5  17   0       86.24       69.90      6.73 o 
   6  17   0       14.41       13.34      5.19 o 
   7  17   0       10.07       15.64      8.07 o 
   8  17   0        1.24        0.00      5.04 o 
   0  18   0        5.04       22.49      9.84 o 
   1  18   0        0.84        1.35      2.97 o 
   2  18   0      154.30      159.55      8.66 o 
   3  18   0      162.29      167.83     10.21 o 
   4  18   0       98.17       93.31      8.56 o 
   5  18   0       17.81       10.18      4.08 o 
   6  18   0       22.64       22.27      6.79 o 
   7  18   0       28.65       43.88      8.00 o 
   8  18   0        3.76        8.82      5.93 o 
   1  19   0       10.97       17.49      5.13 o 
   2  19   0        0.14        0.00      3.25 o 
   3  19   0      370.03      354.85     16.48 o 
   4  19   0      611.42      567.40     24.23 o 
   5  19   0       10.16       20.71      5.13 o 
   6  19   0        0.12        0.00      4.24 o 
   7  19   0        0.78       10.80      5.97 o 
   8  19   0        3.11       16.20      8.03 o 
   0  20   0       97.32       85.14     17.38 o 
   1  20   0       12.23       19.97      6.91 o 
   2  20   0      381.38      352.48     15.25 o 
   3  20   0       63.68       72.01      7.18 o 
   4  20   0       27.34       39.10      7.51 o 
   5  20   0       56.49       54.91      6.91 o 
   6  20   0       52.94       50.16      6.80 o 
   7  20   0        0.62        0.39      4.91 o 
   8  20   0       21.53       59.15     13.50 o 
   1  21   0        1.30        0.14      5.53 o 
   2  21   0      149.96      126.34      9.51 o 
   3  21   0        1.64        0.00      4.62 o 
   4  21   0       32.65       24.48      5.33 o 
   5  21   0       33.93       21.65      5.53 o 
   6  21   0        0.24        0.00      7.11 o 
   7  21   0       12.06        2.69     11.26 o 
   0  22   0       25.43       53.72     14.64 o 
   1  22   0        0.66        3.40      5.47 o 
   2  22   0        0.00        0.00      5.72 o 
   3  22   0       54.75       61.34      9.08 o 
   4  22   0        7.36        8.95      7.99 o 
   5  22   0        2.46        0.93      5.05 o 
   6  22   0        0.09        0.36      7.79 o 
   7  22   0        0.02        5.91     18.49 o 
   1  23   0       34.40       40.36      9.36 o 
   2  23   0        3.56        4.12      5.78 o 
   3  23   0      228.21      191.78     18.12 o 
   4  23   0        4.80        0.00      5.16 o 
   5  23   0       58.35       45.77     13.02 o 
   6  23   0        9.66       16.52     12.56 o 
   0  24   0        2.24        3.93      9.18 o 
   1  24   0      103.98      110.38     13.88 o 
   2  24   0       18.83       12.21      7.01 o 
   3  24   0        7.91        6.95      6.22 o 
   4  24   0       57.02       57.90     10.18 o 
   5  24   0        0.14        0.00      6.37 o 
   6  24   0        0.19        0.00      8.00 o 
   1  25   0      137.36      153.01     18.64 o 
   2  25   0        1.16        5.09      6.41 o 
   3  25   0       16.19       26.15      8.75 o 
   4  25   0        9.71       11.36      6.77 o 
   5  25   0        0.77        0.00      8.23 o 
   0  26   0       11.22       12.15     11.73 o 
   1  26   0        4.91       16.70      7.69 o 
   2  26   0        3.08        2.42      6.06 o 
   3  26   0        7.85        0.00      5.95 o 
   4  26   0        1.60        9.25      8.76 o 
   1  27   0        3.60        0.00      6.48 o 
   2  27   0       24.40       32.21     11.78 o 
   3  27   0       23.28       30.02      9.17 o 
   4  27   0       12.30       10.13      8.61 o 
   0  28   0       10.78        0.00     12.09 o 
   1  28   0       19.57       18.23      8.84 o 
   2  28   0        4.68        0.00      6.75 o 
 -11   0   1       14.30        5.17     19.93 o 
  -9   0   1      183.84      200.73     40.62 o 
  -7   0   1      417.38      398.49     76.08 o 
  -5   0   1      423.78      475.92     32.78 o 
  -3   0   1     2713.81     2873.16     75.44 o 
   1   0   1      512.57      429.37     11.61 o 
   3   0   1     1521.15     1560.23     59.30 o 
   5   0   1       72.31       86.08      6.87 o 
   7   0   1     1717.33     1572.17     74.92 o 
   9   0   1      104.16       95.67     20.62 o 
 -11   1   1        6.13        0.00     15.22 o 
 -10   1   1       58.16       97.52     23.86 o 
  -9   1   1       29.08       23.73     31.81 o 
  -8   1   1       48.20       43.04      5.79 o 
  -7   1   1        5.02        5.76      2.75 o 
  -6   1   1      274.80      284.51     10.37 o 
  -5   1   1     1048.92     1056.09     24.91 o 
  -4   1   1      684.75      649.13     20.40 o 
  -3   1   1      852.77      841.79     28.26 o 
  -2   1   1     2770.76     2604.63     64.82 o 
   1   1   1      280.69      229.73      6.23 o 
   2   1   1      276.07      241.02      6.80 o 
   3   1   1        4.52        7.61      3.12 o 
   4   1   1      165.81      166.13      5.75 o 
   5   1   1        0.62        3.23      2.49 o 
   6   1   1      722.82      690.00     22.13 o 
   7   1   1      245.62      218.03     10.65 o 
   8   1   1       56.88       60.56      7.56 o 
   9   1   1        1.59        8.40      4.26 o 
  10   1   1        8.15       11.61      8.56 o 
 -11   2   1        6.41       18.22     14.84 o 
 -10   2   1       72.33       79.73     22.48 o 
  -9   2   1        6.04        3.86      7.94 o 
  -8   2   1      572.59      577.51     57.45 o 
  -7   2   1       22.09       24.57      3.48 o 
  -6   2   1      100.04      104.60      5.19 o 
  -5   2   1        6.92       16.54      4.10 o 
  -4   2   1       30.94       30.34      2.23 o 
  -3   2   1     1445.25     1513.16     38.29 o 
  -2   2   1     5703.26     5214.33    154.74 o 
  -1   2   1      863.22      748.97     14.99 o 
   1   2   1      567.38      480.93     13.20 o 
   2   2   1       53.79       51.69      3.10 o 
   3   2   1      394.80      364.31     12.19 o 
   4   2   1     3456.56     3646.21    104.14 o 
   5   2   1        2.42        6.11      2.40 o 
   6   2   1       71.84       71.46      5.02 o 
   7   2   1      217.80      195.76     10.31 o 
   8   2   1        6.54       13.72      8.01 o 
   9   2   1       73.01       82.21      8.96 o 
  10   2   1        0.18        1.30      5.94 o 
 -11   3   1        0.01       10.77     14.09 o 
 -10   3   1       14.86       27.24     16.17 o 
  -9   3   1      222.35      281.58     39.68 o 
  -8   3   1      398.90      364.11     27.51 o 
  -7   3   1       89.87       83.36      5.48 o 
  -6   3   1        8.80        8.39      2.71 o 
  -5   3   1      416.22      462.16     16.48 o 
  -4   3   1      111.56      132.02      4.22 o 
  -3   3   1      627.58      582.13     20.94 o 
  -2   3   1       64.45       61.73      2.11 o 
  -1   3   1      476.77      458.17     10.60 o 
   0   3   1      743.11      592.27     14.57 o 
   1   3   1    12933.24    12727.16    179.38 o 
   2   3   1     2695.67     2638.15     49.57 o 
   3   3   1      886.64      915.24     33.92 o 
   4   3   1      893.64      964.81     28.22 o 
   5   3   1      292.98      307.77     10.70 o 
   6   3   1       10.84        6.18      3.32 o 
   7   3   1        6.85        7.19      4.74 o 
   8   3   1       81.74       93.65     12.59 o 
   9   3   1        6.43        9.50      5.26 o 
  10   3   1        9.10       15.11      7.55 o 
 -11   4   1       20.42        7.30     10.34 o 
 -10   4   1        1.88        0.00     11.22 o 
  -9   4   1      510.08      570.50     64.41 o 
  -8   4   1      736.51      772.04     41.80 o 
  -7   4   1       25.01       40.20      7.83 o 
  -6   4   1      383.41      358.48     19.29 o 
  -5   4   1       71.40       70.33      5.12 o 
  -4   4   1     2185.21     2302.38     58.20 o 
  -3   4   1      171.73      161.46      8.21 o 
  -2   4   1     6092.01     6099.32    120.40 o 
  -1   4   1    22248.73    21692.31    433.30 o 
   0   4   1     2846.54     2713.28     48.64 o 
   1   4   1      115.69      103.29      2.91 o 
   2   4   1     6596.37     6501.31    134.57 o 
   3   4   1       65.04       53.29      3.83 o 
   4   4   1     3449.33     3733.82    151.42 o 
   5   4   1       42.59       35.71      4.17 o 
   6   4   1       96.45      106.87      6.53 o 
   7   4   1       32.28       37.09      5.21 o 
   8   4   1      201.61      181.07     11.76 o 
   9   4   1        3.84        0.00      6.17 o 
  10   4   1        0.00        9.11      6.68 o 
 -10   5   1        0.21        0.00     12.36 o 
  -9   5   1       27.61       61.55     17.42 o 
  -8   5   1      230.98      233.38     19.14 o 
  -7   5   1        0.04        4.43      5.30 o 
  -6   5   1        3.60       10.83      5.66 o 
  -5   5   1      409.51      392.76     12.74 o 
  -4   5   1     2395.57     2404.09     62.25 o 
  -3   5   1        0.95        2.71      1.31 o 
  -2   5   1       68.18       68.23      3.09 o 
  -1   5   1     2777.17     2511.10     66.31 o 
   0   5   1      977.86      958.22     26.54 o 
   1   5   1       46.44       64.72      3.58 o 
   2   5   1      341.08      325.84      7.77 o 
   3   5   1        2.19        0.05      1.55 o 
   4   5   1     1051.06     1235.76     37.47 o 
   5   5   1      243.39      261.39     18.50 o 
   6   5   1      423.01      412.58     15.29 o 
   7   5   1      990.61     1037.47     38.22 o 
   8   5   1        4.99        4.54      7.71 o 
   9   5   1        1.07       14.26     10.87 o 
  10   5   1        1.61       12.53      7.49 o 
 -10   6   1      115.61      162.37     23.19 o 
  -9   6   1       25.63        9.98      6.26 o 
  -8   6   1      537.37      536.06     31.41 o 
  -7   6   1      179.67      198.78     12.77 o 
  -6   6   1      135.83      119.60      8.31 o 
  -5   6   1      195.34      207.02      9.58 o 
  -4   6   1      407.84      388.32     14.38 o 
  -3   6   1      907.66      873.49     19.40 o 
  -2   6   1     1327.69     1269.41     32.93 o 
  -1   6   1     2046.86     1909.93     31.85 o 
   0   6   1     3640.18     3835.74     85.12 o 
   1   6   1     1908.48     2001.67     52.19 o 
   2   6   1       22.69       27.93      2.22 o 
   3   6   1     1685.07     1778.70     42.60 o 
   4   6   1      104.50      140.38      6.01 o 
   5   6   1        6.15        9.37      4.13 o 
   6   6   1        6.89        8.17      3.15 o 
   7   6   1       50.17       58.01      5.97 o 
   8   6   1      695.10      643.56     27.28 o 
   9   6   1       15.31       26.48      7.88 o 
  10   6   1        3.88        3.01      6.83 o 
 -10   7   1       32.17       25.93      9.57 o 
  -9   7   1        4.34        7.06      5.83 o 
  -8   7   1      132.43      149.37     14.07 o 
  -7   7   1      205.22      241.89     16.79 o 
  -6   7   1      560.58      540.54     19.78 o 
  -5   7   1      110.79      100.10      5.92 o 
  -4   7   1      372.47      343.64     10.56 o 
  -3   7   1        1.03        5.49      1.83 o 
  -2   7   1      189.26      181.67      5.87 o 
  -1   7   1      119.97       99.84      3.60 o 
   0   7   1      187.15      183.48      4.05 o 
   1   7   1     3269.26     3360.87     69.18 o 
   2   7   1     2853.50     2810.96     83.22 o 
   3   7   1     7884.11     9031.62    251.94 o 
   4   7   1        2.09        5.20      2.74 o 
   5   7   1      485.60      560.21     21.22 o 
   6   7   1       27.87       35.15      4.57 o 
   7   7   1      110.53      103.29      8.50 o 
   8   7   1      428.94      426.40     27.63 o 
   9   7   1        1.73        6.57      6.39 o 
  10   7   1        9.26        4.37      8.82 o 
 -10   8   1      251.81      280.35     27.03 o 
  -9   8   1        2.09        6.58      5.82 o 
  -8   8   1      708.10      709.52     42.68 o 
  -7   8   1        7.30        1.77      4.48 o 
  -6   8   1      133.96      121.70      9.98 o 
  -5   8   1       79.88       75.23      4.38 o 
  -4   8   1       81.50       73.59      3.99 o 
  -3   8   1       22.06       25.47      3.29 o 
  -2   8   1        2.18        7.06      3.62 o 
  -1   8   1     2121.49     2348.78     58.30 o 
   0   8   1     1056.48      984.70     31.52 o 
   1   8   1      654.55      611.28     29.76 o 
   2   8   1      634.09      670.28     16.26 o 
   3   8   1      190.90      187.17      7.19 o 
   4   8   1      426.04      485.01     17.49 o 
   5   8   1      297.26      312.06     16.78 o 
   6   8   1       13.80       22.96      6.20 o 
   7   8   1       67.39       62.32      8.92 o 
   8   8   1        0.63        0.00      5.74 o 
   9   8   1       43.88       62.48      9.25 o 
  10   8   1       37.62       53.98     14.47 o 
 -10   9   1        0.86        8.34      7.84 o 
  -9   9   1       28.87       24.83      6.69 o 
  -8   9   1      366.51      401.50     26.57 o 
  -7   9   1      128.77      140.11     10.49 o 
  -6   9   1      375.11      347.55     12.26 o 
  -5   9   1      158.40      150.69      6.61 o 
  -4   9   1       32.67       28.85      3.02 o 
  -3   9   1      180.73      172.17      6.90 o 
  -2   9   1      525.90      539.23     15.26 o 
  -1   9   1     2108.36     2331.76     80.18 o 
   0   9   1      411.30      409.66      8.57 o 
   1   9   1      510.67      469.83     16.07 o 
   2   9   1       45.68       38.86      2.89 o 
   3   9   1     2718.91     2959.71     87.63 o 
   4   9   1      594.52      614.09     19.52 o 
   5   9   1      113.97      138.32      8.73 o 
   6   9   1       56.47       62.32      6.84 o 
   7   9   1      240.31      252.50     13.25 o 
   8   9   1        0.54        0.00      4.49 o 
   9   9   1       13.36       11.90      5.92 o 
  10   9   1       22.87       15.76     10.36 o 
 -10  10   1        0.77       17.40     16.38 o 
  -9  10   1       80.87       71.10     11.25 o 
  -8  10   1      217.08      222.74     16.01 o 
  -7  10   1       44.42       49.38      8.07 o 
  -6  10   1       34.87       31.48      4.16 o 
  -5  10   1      204.45      210.41      8.66 o 
  -4  10   1      461.52      485.69     15.26 o 
  -3  10   1      434.89      412.25     16.23 o 
  -2  10   1       27.09       26.26      2.66 o 
  -1  10   1      853.23      880.27     20.73 o 
   0  10   1       41.02       43.53      4.32 o 
   1  10   1     1796.50     1675.30     40.24 o 
   2  10   1        3.18        7.18      2.98 o 
   3  10   1     1171.94     1237.35     37.00 o 
   4  10   1       44.55       47.66      4.46 o 
   5  10   1       55.73       63.94      5.93 o 
   6  10   1      106.47      114.73     10.77 o 
   7  10   1        1.93       15.59      6.93 o 
   8  10   1      316.60      263.90     17.55 o 
   9  10   1        0.00        0.00      5.64 o 
  10  10   1       12.57       13.16     11.05 o 
 -10  11   1        0.12        9.20      7.70 o 
  -9  11   1       32.39       41.54     10.19 o 
  -8  11   1       46.14       47.65     11.96 o 
  -7  11   1       98.51      113.76     11.22 o 
  -6  11   1      345.34      319.78     13.16 o 
  -5  11   1       40.17       52.61      4.55 o 
  -4  11   1     1251.94     1323.47     39.28 o 
  -3  11   1       21.96       26.02      5.24 o 
  -2  11   1      597.49      600.99     16.56 o 
  -1  11   1       50.68       60.05      3.45 o 
   0  11   1     1516.35     1491.14     36.71 o 
   1  11   1       80.31       69.00      3.77 o 
   2  11   1       31.31       37.76      3.22 o 
   3  11   1      383.00      426.16     13.75 o 
   4  11   1      933.62     1058.27     34.09 o 
   5  11   1       84.16       99.41      8.14 o 
   6  11   1       35.18       34.11      6.66 o 
   7  11   1        2.79        0.34      3.26 o 
   8  11   1       19.65       28.64      7.08 o 
   9  11   1        3.82        0.00      6.18 o 
  10  11   1       18.16        4.07      8.78 o 
 -10  12   1        0.75        0.00      6.73 o 
  -9  12   1       75.33       76.03     10.69 o 
  -8  12   1       30.42       31.22     11.51 o 
  -7  12   1       28.89       28.89      6.19 o 
  -6  12   1        1.03        0.00      4.63 o 
  -5  12   1      513.60      542.22     53.79 o 
  -4  12   1      646.40      609.54     23.02 o 
  -3  12   1      130.66      113.31      5.74 o 
  -2  12   1      467.02      476.06     14.54 o 
  -1  12   1      239.93      269.53      8.72 o 
   0  12   1     1675.57     1882.30     49.14 o 
   1  12   1      430.94      436.49     15.24 o 
   2  12   1     2063.87     2093.12     57.39 o 
   3  12   1       60.11       63.95      4.56 o 
   4  12   1      415.54      458.24     16.86 o 
   5  12   1      621.98      623.26     23.87 o 
   6  12   1       50.05       48.20      6.92 o 
   7  12   1       53.17       43.87      5.76 o 
   8  12   1        2.71        1.62      5.08 o 
   9  12   1        4.27        7.26      6.79 o 
  -9  13   1        0.61        0.00      5.56 o 
  -8  13   1       32.30       45.64      7.69 o 
  -7  13   1        1.63       10.41      4.91 o 
  -6  13   1       48.16       40.25      5.05 o 
  -5  13   1      850.55      803.04     28.87 o 
  -4  13   1       39.46       32.82      6.78 o 
  -3  13   1        3.13        7.03      3.17 o 
  -2  13   1      148.31      177.20      8.91 o 
  -1  13   1      392.17      427.73     12.75 o 
   0  13   1      829.43      860.61     32.58 o 
   1  13   1       76.49       67.32      4.16 o 
   2  13   1       86.29       75.94      4.61 o 
   3  13   1     2191.35     2143.14     64.80 o 
   4  13   1        0.03        2.04      4.14 o 
   5  13   1      427.69      410.50     17.04 o 
   6  13   1       42.20       36.06      6.32 o 
   7  13   1      198.07      216.45     21.69 o 
   8  13   1       16.04       35.55      8.55 o 
   9  13   1        0.64        1.61      7.73 o 
  -9  14   1        2.95        0.00      5.48 o 
  -8  14   1       46.90       54.08     12.75 o 
  -7  14   1       31.15       28.60      6.02 o 
  -6  14   1        0.76        4.84      3.39 o 
  -5  14   1      967.30      973.44     35.77 o 
  -4  14   1        0.09        0.00      3.99 o 
  -3  14   1       14.98       13.42      3.20 o 
  -2  14   1       24.20       23.71      3.26 o 
  -1  14   1       31.34       24.86      4.49 o 
   0  14   1      403.52      430.92     12.87 o 
   1  14   1      996.91     1039.15     31.69 o 
   2  14   1      289.57      292.60     13.55 o 
   3  14   1      100.26       92.35      7.12 o 
   4  14   1       14.70       16.16      3.93 o 
   5  14   1      240.23      238.68     12.23 o 
   6  14   1       77.83       71.51     11.14 o 
   7  14   1       61.29       58.81      7.55 o 
   8  14   1        7.91       18.61      6.92 o 
   9  14   1        6.21        4.28      6.72 o 
  -9  15   1       93.15      114.89     13.62 o 
  -8  15   1        7.71       20.33      6.86 o 
  -7  15   1        0.91        0.62      4.62 o 
  -6  15   1       32.60       30.80      4.80 o 
  -5  15   1      762.39      744.08     29.75 o 
  -4  15   1      430.40      404.83     16.00 o 
  -3  15   1      299.69      283.20     11.69 o 
  -2  15   1       24.62       34.79      5.22 o 
  -1  15   1      221.07      225.69      8.64 o 
   0  15   1       61.40       76.29      5.36 o 
   1  15   1        5.49       13.92      2.62 o 
   2  15   1      162.10      187.23     10.61 o 
   3  15   1      153.04      148.63     10.45 o 
   4  15   1      518.04      479.78     19.43 o 
   5  15   1      144.22      156.33      9.65 o 
   6  15   1        7.71       12.75      4.73 o 
   7  15   1       25.26       35.95     13.35 o 
   8  15   1       40.29       48.04     10.47 o 
   9  15   1        0.35        3.90      7.83 o 
  -9  16   1       29.45       31.62      8.01 o 
  -8  16   1       22.79       30.91      7.39 o 
  -7  16   1        0.64        6.65      6.88 o 
  -6  16   1       15.77       21.28      4.99 o 
  -5  16   1       62.60       50.47      6.99 o 
  -4  16   1       40.41       41.63      4.98 o 
  -3  16   1        8.30       14.51      4.76 o 
  -2  16   1       20.75       23.62      3.58 o 
  -1  16   1       14.49       25.61      3.31 o 
   0  16   1       83.00       78.85      4.55 o 
   1  16   1      228.97      208.13      8.15 o 
   2  16   1        0.40        7.16      2.48 o 
   3  16   1      157.37      158.88      9.08 o 
   4  16   1      247.95      239.66     12.56 o 
   5  16   1        2.19        0.00      3.89 o 
   6  16   1      121.91      131.22      8.95 o 
   7  16   1       11.98       18.01      4.73 o 
   8  16   1       17.51       22.68      8.29 o 
   9  16   1       13.08        0.00      8.08 o 
  -9  17   1        0.83       12.76      8.30 o 
  -8  17   1       73.14       82.61     10.61 o 
  -7  17   1        0.00        2.76      4.82 o 
  -6  17   1        0.00        0.00      3.81 o 
  -5  17   1       20.09       23.90      8.56 o 
  -4  17   1      338.50      300.14     13.52 o 
  -3  17   1        0.72        7.11      3.95 o 
  -2  17   1      174.05      174.62      8.83 o 
  -1  17   1       16.82       19.87      3.41 o 
   0  17   1       54.91       65.20      7.46 o 
   1  17   1       31.20       49.61      6.01 o 
   2  17   1       27.46       19.68      3.48 o 
   3  17   1        4.06       10.46      3.35 o 
   4  17   1      181.30      174.96     10.35 o 
   5  17   1      165.42      164.09     10.92 o 
   6  17   1        2.02        8.39      7.56 o 
   7  17   1       10.47        8.23      4.22 o 
   8  17   1        7.02        0.00      5.85 o 
  -8  18   1        3.82        6.26      5.84 o 
  -7  18   1       63.93       56.53      8.09 o 
  -6  18   1       39.67       41.55      6.41 o 
  -5  18   1       24.45       15.89      6.88 o 
  -4  18   1       16.75       20.30      4.48 o 
  -3  18   1       13.26       17.98      5.15 o 
  -2  18   1       28.95       25.09      8.04 o 
  -1  18   1      271.91      258.99     14.13 o 
   0  18   1       41.53       46.87      6.12 o 
   1  18   1        2.04        1.38      6.18 o 
   2  18   1       37.64       42.98      6.00 o 
   3  18   1      141.59      143.44      9.65 o 
   4  18   1      470.61      456.48     20.21 o 
   5  18   1       11.06       31.38      4.95 o 
   6  18   1      146.78      126.71      9.41 o 
   7  18   1        0.77        9.12      5.68 o 
   8  18   1       53.60       64.85     11.39 o 
  -8  19   1        9.95       33.03     15.40 o 
  -7  19   1        9.41        9.89      5.58 o 
  -6  19   1       39.91       48.38      5.98 o 
  -5  19   1       91.68       86.87      7.21 o 
  -4  19   1      207.80      202.75     11.18 o 
  -3  19   1      132.81      130.25      8.18 o 
  -2  19   1       26.59       37.38      5.95 o 
  -1  19   1       29.01       47.24      9.06 o 
   0  19   1       10.23       22.45      5.41 o 
   1  19   1      200.83      210.11     13.27 o 
   2  19   1      474.55      439.91     20.92 o 
   3  19   1      375.97      364.84     17.80 o 
   4  19   1      187.63      180.73     11.15 o 
   5  19   1       24.16       20.04      6.25 o 
   6  19   1        4.62        8.60      4.78 o 
   7  19   1       12.29       23.18      8.78 o 
   8  19   1        5.70        0.00      7.28 o 
  -8  20   1        9.55       17.43      7.70 o 
  -7  20   1        0.15        8.41      6.72 o 
  -6  20   1        2.08        4.63      5.90 o 
  -5  20   1       46.86       34.68      5.73 o 
  -4  20   1       19.34       14.70      7.54 o 
  -3  20   1       65.22       60.79      7.42 o 
  -2  20   1        0.08        2.43      4.96 o 
  -1  20   1        1.00        0.00      5.37 o 
   0  20   1      323.06      326.44     17.78 o 
   1  20   1        6.20       21.15      5.66 o 
   2  20   1       92.13       96.73      9.28 o 
   3  20   1       19.89       18.64      6.56 o 
   4  20   1      158.46      142.64      9.62 o 
   5  20   1       89.35       77.23      7.63 o 
   6  20   1       68.44       71.91      7.97 o 
   7  20   1        4.92       24.46      8.26 o 
  -7  21   1       13.71        7.16      6.19 o 
  -6  21   1        0.38        0.00      5.04 o 
  -5  21   1        3.35        2.85      4.52 o 
  -4  21   1        0.37        4.57      7.64 o 
  -3  21   1      187.70      197.42     14.40 o 
  -2  21   1        9.17       22.48      5.39 o 
  -1  21   1       17.77       25.35      5.87 o 
   0  21   1       31.48       34.79      7.86 o 
   1  21   1        8.70        2.24      5.46 o 
   2  21   1       62.16       42.92      7.06 o 
   3  21   1      268.79      240.61     15.75 o 
   4  21   1       16.20       13.35      5.55 o 
   5  21   1       89.08      100.55     10.43 o 
   6  21   1        0.42       14.37      6.63 o 
   7  21   1        0.19        3.03      9.63 o 
  -7  22   1       76.76      100.19     15.84 o 
  -6  22   1        3.49        0.00      6.10 o 
  -5  22   1        0.11        0.00      4.76 o 
  -4  22   1        8.17        5.56      5.18 o 
  -3  22   1       14.66       23.43      8.55 o 
  -2  22   1      167.15      153.57     11.31 o 
  -1  22   1       52.56       47.56      7.21 o 
   0  22   1        9.29       11.29      5.11 o 
   1  22   1       56.01       65.63      8.02 o 
   2  22   1        3.28        5.91      6.30 o 
   3  22   1      146.73      134.81     11.83 o 
   4  22   1        0.02        0.00      4.63 o 
   5  22   1       11.58        9.13      6.31 o 
   6  22   1       53.37       59.58      9.87 o 
   7  22   1        1.86       12.94     12.36 o 
  -6  23   1      107.56      122.50     23.49 o 
  -5  23   1        9.02        7.84      7.62 o 
  -4  23   1       15.03       23.73      6.35 o 
  -3  23   1       51.54       59.79      9.67 o 
  -2  23   1        1.27        0.01      7.89 o 
  -1  23   1      291.38      301.11     23.42 o 
   0  23   1        0.69        0.00      6.41 o 
   1  23   1       37.21       33.28      8.26 o 
   2  23   1       37.41       54.37      9.67 o 
   3  23   1      244.32      244.62     20.18 o 
   4  23   1       20.70       15.69      6.60 o 
   5  23   1       26.17       42.59      8.28 o 
   6  23   1       22.81       12.91     13.42 o 
  -6  24   1        6.02        6.81     10.23 o 
  -5  24   1        2.82       22.69     11.28 o 
  -4  24   1        5.97       15.27     10.09 o 
  -3  24   1       37.12       38.13      8.16 o 
  -2  24   1        4.15        8.84      6.51 o 
  -1  24   1        0.16        4.92      6.88 o 
   0  24   1        0.38       11.75     12.12 o 
   1  24   1       55.92       55.23     10.16 o 
   2  24   1        0.52       33.58     16.98 o 
   3  24   1        4.48        1.77      5.44 o 
   4  24   1       24.36       29.93      8.29 o 
   5  24   1       16.97       19.10      7.17 o 
   6  24   1        2.70       17.85     11.72 o 
  -5  25   1        0.30        8.36      8.93 o 
  -4  25   1       27.80       38.88      8.81 o 
  -3  25   1       42.98       37.66      8.80 o 
  -2  25   1        3.90       16.24      8.04 o 
  -1  25   1        0.96        0.00      7.80 o 
   0  25   1        2.67       28.53     16.28 o 
   1  25   1        3.52        4.99      9.31 o 
   2  25   1       36.87       49.01      9.68 o 
   3  25   1       25.16       34.15      8.54 o 
   4  25   1        3.08        1.04      5.78 o 
   5  25   1       11.01       12.95     12.57 o 
  -4  26   1      158.63      126.88     16.61 o 
  -3  26   1        3.16       11.57      6.92 o 
  -2  26   1        0.21        0.00      6.99 o 
  -1  26   1       27.97       39.80      9.81 o 
   0  26   1       82.45       92.69     13.98 o 
   1  26   1        9.79        0.00      7.23 o 
   2  26   1        1.16       10.01     14.05 o 
   3  26   1        0.48        8.32      6.88 o 
   4  26   1        8.04       16.65      7.71 o 
  -4  27   1        9.48       19.24      8.17 o 
  -3  27   1        4.63        0.00      5.90 o 
  -2  27   1        3.76        9.11      7.22 o 
  -1  27   1       22.96       19.78      8.75 o 
   0  27   1        1.53        0.00      6.21 o 
   1  27   1       26.26       28.82      9.73 o 
   2  27   1        0.67        5.95     12.74 o 
   3  27   1        3.77        4.99      6.66 o 
  -2  28   1       50.65       58.30     14.06 o 
  -1  28   1       32.08       11.00      7.94 o 
   0  28   1       29.60       38.03     10.06 o 
   1  28   1        0.36        4.32      8.62 o 
   2  28   1        0.33        1.57      7.33 o 
 -10   0   2       27.92       34.96     21.54 o 
  -8   0   2        9.11        6.17     14.09 o 
  -6   0   2      110.25       96.71     14.02 o 
  -4   0   2     1510.36     1587.85     96.13 o 
  -2   0   2      411.05      362.71     15.70 o 
   0   0   2    45419.45    46174.08   1102.91 o 
   2   0   2     1163.37     1110.55     30.02 o 
   4   0   2      479.70      511.93     27.13 o 
   6   0   2     1808.92     1752.56     78.79 o 
   8   0   2        0.00        0.00      4.89 o 
  10   0   2        5.26        3.27      8.66 o 
 -11   1   2        1.47        8.70     13.97 o 
 -10   1   2        0.24       15.68     12.98 o 
  -9   1   2      179.05      203.43     32.44 o 
  -8   1   2       10.66       19.29      9.20 o 
  -7   1   2       61.28       66.66      8.31 o 
  -6   1   2      554.26      595.97     14.94 o 
  -5   1   2     1054.91     1151.56     26.81 o 
  -4   1   2      136.79      142.22      7.92 o 
  -3   1   2      988.33      992.65     29.31 o 
  -2   1   2     3174.70     2959.58     61.75 o 
  -1   1   2     6760.36     5608.16    240.86 o 
   0   1   2     4643.16     4211.54    104.25 o 
   1   1   2      313.57      270.56      6.19 o 
   2   1   2      159.11      131.15      3.03 o 
   3   1   2      399.29      411.49     11.45 o 
   4   1   2     1421.70     1393.50     39.78 o 
   5   1   2      519.42      555.33     19.01 o 
   6   1   2      890.53      839.98     27.63 o 
   7   1   2       13.22       10.95      3.86 o 
   8   1   2      212.45      213.22     11.88 o 
   9   1   2        2.05        1.88      5.19 o 
  10   1   2        3.35        0.00      5.29 o 
 -11   2   2        4.71        0.00     16.24 o 
 -10   2   2        0.47       29.19     28.59 o 
  -9   2   2       54.87       88.03     33.96 o 
  -8   2   2        0.00        9.24     12.45 o 
  -7   2   2      284.89      279.05     16.14 o 
  -6   2   2       15.59       20.37      3.24 o 
  -5   2   2      347.63      423.46     20.00 o 
  -4   2   2      175.59      183.19      6.82 o 
  -3   2   2       36.26       35.58      2.61 o 
  -2   2   2     2736.21     2488.93     61.82 o 
  -1   2   2        3.07       12.13      3.40 o 
   0   2   2      593.28      493.96      7.55 o 
   1   2   2     1278.39     1161.66     28.59 o 
   2   2   2      126.94      126.19      3.84 o 
   3   2   2      601.42      632.60     19.54 o 
   4   2   2      302.75      325.85     10.43 o 
   5   2   2        4.77        0.00      2.93 o 
   6   2   2       12.74       12.10      3.85 o 
   7   2   2     1211.62     1185.27     42.57 o 
   8   2   2       53.47       34.01      4.93 o 
   9   2   2       22.65       26.92      6.16 o 
  10   2   2        2.05        0.00      7.63 o 
 -11   3   2        7.25       14.54     16.44 o 
 -10   3   2       66.84       96.11     23.18 o 
  -9   3   2       66.75       59.48     16.34 o 
  -8   3   2       60.39       83.22     17.05 o 
  -7   3   2       11.89       18.33      6.54 o 
  -6   3   2       29.78       38.68      5.76 o 
  -5   3   2       41.43       33.85      3.64 o 
  -4   3   2       18.05       16.28      2.60 o 
  -3   3   2     3009.19     3072.12     93.66 o 
  -2   3   2    10039.85     9119.06    399.18 o 
  -1   3   2     9665.57     9339.38    221.10 o 
   0   3   2        0.00        4.52      1.77 o 
   1   3   2     1398.37     1327.00     22.24 o 
   2   3   2        2.43        1.69      0.92 o 
   3   3   2      246.38      252.25      8.56 o 
   4   3   2       11.55       12.86      3.23 o 
   5   3   2      171.42      173.05      7.47 o 
   6   3   2       71.14       64.25      5.86 o 
   7   3   2     1162.09     1119.72     46.42 o 
   8   3   2       26.86       31.32      5.95 o 
   9   3   2       11.61       11.27      4.44 o 
  10   3   2        0.04       18.26      9.57 o 
 -11   4   2       12.79       34.20     15.26 o 
 -10   4   2       55.06       85.18     24.20 o 
  -9   4   2      249.63      308.54     30.21 o 
  -8   4   2      421.09      374.55     33.00 o 
  -7   4   2       51.47       50.68      8.88 o 
  -6   4   2       15.59       19.15      4.52 o 
  -5   4   2     1473.91     1516.66     50.70 o 
  -4   4   2      952.85      887.29     25.55 o 
  -3   4   2      196.72      204.05      3.85 o 
  -2   4   2     2280.47     2075.69     41.99 o 
  -1   4   2    32750.28    35307.87    768.49 o 
   0   4   2        7.02       10.39      1.04 o 
   1   4   2     1052.41     1024.36     25.22 o 
   2   4   2      612.01      584.48     15.71 o 
   3   4   2      663.17      745.89     21.13 o 
   4   4   2      531.76      577.75     16.45 o 
   5   4   2       90.63      105.63      5.80 o 
   6   4   2       10.66       15.28      7.31 o 
   7   4   2     1684.25     1675.49     70.82 o 
   8   4   2        1.60       15.82      7.94 o 
   9   4   2       19.81       20.38      5.36 o 
  10   4   2        0.10        8.80      8.50 o 
 -11   5   2       32.87       13.95     11.71 o 
 -10   5   2       29.10       18.99     14.06 o 
  -9   5   2       24.17       21.51     20.27 o 
  -8   5   2       22.09       32.68      5.85 o 
  -7   5   2      177.84      186.36     11.18 o 
  -6   5   2       18.30       39.34      6.50 o 
  -5   5   2     1247.83     1337.27     44.32 o 
  -4   5   2      754.23      726.13     28.34 o 
  -3   5   2       81.86       79.18      2.91 o 
  -2   5   2     1237.66     1185.20     26.01 o 
  -1   5   2     9500.48     9318.48    173.86 o 
   0   5   2      116.00       95.98      2.19 o 
   1   5   2     1025.62      965.57     21.57 o 
   2   5   2     3075.76     3147.51     67.97 o 
   3   5   2     4771.51     5112.49    125.13 o 
   4   5   2      537.64      655.43     18.61 o 
   5   5   2      786.23      789.04     24.94 o 
   6   5   2      199.07      209.17      9.78 o 
   7   5   2      478.42      466.99     23.47 o 
   8   5   2       68.39       57.47      7.42 o 
   9   5   2       13.44       17.50      6.39 o 
  10   5   2        0.23        6.41      8.40 o 
 -10   6   2        6.04        6.21     10.71 o 
  -9   6   2        2.66        9.30     15.86 o 
  -8   6   2       25.28       76.56     24.48 o 
  -7   6   2      105.89      111.97     15.95 o 
  -6   6   2        1.11        7.00      4.91 o 
  -5   6   2       48.81       41.33      4.42 o 
  -4   6   2      204.78      199.42      5.86 o 
  -3   6   2      361.33      378.06     16.01 o 
  -2   6   2      375.39      358.14      8.41 o 
  -1   6   2     1149.30     1099.76     30.55 o 
   0   6   2     1265.84     1188.82     19.82 o 
   1   6   2     1266.71     1179.00     24.96 o 
   2   6   2     1798.54     1924.04     52.27 o 
   3   6   2     1216.08     1349.86     33.06 o 
   4   6   2      359.08      408.34     13.84 o 
   5   6   2       79.47       89.36      5.47 o 
   6   6   2       66.98       76.94      6.18 o 
   7   6   2      214.16      203.22     11.65 o 
   8   6   2       19.62       19.12      6.63 o 
   9   6   2       59.03       41.68     10.89 o 
  10   6   2       11.01       15.12     14.05 o 
 -10   7   2       88.16      101.23     21.58 o 
  -9   7   2      396.71      359.74     28.78 o 
  -8   7   2      248.72      265.06     19.34 o 
  -7   7   2       69.62       74.89      8.64 o 
  -6   7   2       29.99       33.08      5.24 o 
  -5   7   2        0.14        0.00      2.57 o 
  -4   7   2        4.01        5.49      1.87 o 
  -3   7   2      227.85      227.46      7.75 o 
  -2   7   2      353.93      361.83     10.99 o 
  -1   7   2      203.39      189.18      3.59 o 
   0   7   2      748.05      704.43     17.90 o 
   1   7   2        9.13        9.08      2.12 o 
   2   7   2      684.68      760.41     55.45 o 
   3   7   2        4.93       13.38      2.52 o 
   4   7   2      738.79      767.54     28.97 o 
   5   7   2      221.50      256.18     10.88 o 
   6   7   2        0.31        2.88      3.98 o 
   7   7   2      237.62      217.22     11.66 o 
   8   7   2       23.76       19.75      4.85 o 
   9   7   2        3.48        0.00      5.85 o 
  10   7   2       41.31       53.95     13.83 o 
 -10   8   2        0.36        0.00     10.27 o 
  -9   8   2      178.40      191.45     19.04 o 
  -8   8   2      259.86      247.00     22.99 o 
  -7   8   2       59.74       60.58      8.61 o 
  -6   8   2      647.99      661.38     31.17 o 
  -5   8   2      242.63      240.78      7.95 o 
  -4   8   2      640.42      614.85     16.85 o 
  -3   8   2     1215.49     1254.05     34.39 o 
  -2   8   2      257.81      247.04      7.57 o 
  -1   8   2       35.61       44.39      3.56 o 
   0   8   2       84.50       93.85      4.73 o 
   1   8   2      991.53     1036.69     21.75 o 
   2   8   2      736.78      763.04     18.21 o 
   3   8   2      438.62      535.34     16.78 o 
   4   8   2       11.16       27.13      3.92 o 
   5   8   2      145.59      162.68      8.77 o 
   6   8   2      180.30      187.50      9.89 o 
   7   8   2       19.56       34.71      6.61 o 
   8   8   2       29.74       29.76      5.83 o 
   9   8   2        3.28        0.00      5.97 o 
  10   8   2       11.33       26.18     11.38 o 
 -10   9   2        4.06        0.00      8.23 o 
  -9   9   2       60.27       73.44     17.49 o 
  -8   9   2      181.58      156.98     14.95 o 
  -7   9   2        0.01        0.00      5.29 o 
  -6   9   2        4.75       12.83      5.51 o 
  -5   9   2       64.79       70.25      4.35 o 
  -4   9   2     2489.75     2601.23     82.64 o 
  -3   9   2     1219.44     1264.09     32.51 o 
  -2   9   2      343.39      398.83     13.27 o 
  -1   9   2        5.10       15.02      3.73 o 
   0   9   2       20.29       24.60      2.81 o 
   1   9   2        3.00        6.22      2.25 o 
   2   9   2      209.07      187.06      6.36 o 
   3   9   2     2568.45     2999.80     83.58 o 
   4   9   2       87.63      108.30      6.39 o 
   5   9   2       71.72       88.90      9.15 o 
   6   9   2       43.50       47.65      7.23 o 
   7   9   2      115.47      111.81      8.51 o 
   8   9   2        1.99        4.53      7.10 o 
   9   9   2       28.23       53.21     11.33 o 
  10   9   2       10.55       12.14      8.97 o 
 -10  10   2       12.28       31.39     11.68 o 
  -9  10   2        9.62       20.31     10.30 o 
  -8  10   2      255.69      270.36     24.06 o 
  -7  10   2       28.66       25.34      6.81 o 
  -6  10   2     1879.54     1837.00     73.96 o 
  -5  10   2      364.71      346.06     12.10 o 
  -4  10   2        0.98        4.05      3.65 o 
  -3  10   2       71.36      100.17      7.76 o 
  -2  10   2      233.46      242.04      8.06 o 
  -1  10   2     1113.77     1257.72     37.19 o 
   0  10   2      578.31      637.41     23.86 o 
   1  10   2      771.40      766.97     17.31 o 
   2  10   2       89.73       98.47      4.76 o 
   3  10   2      270.73      285.37     10.06 o 
   4  10   2       26.33       29.62      3.66 o 
   5  10   2      200.38      203.20     10.15 o 
   6  10   2      100.16      108.27      8.47 o 
   7  10   2        0.01        1.11      3.48 o 
   8  10   2       34.31       37.68      6.26 o 
   9  10   2        4.26        8.69      7.48 o 
  10  10   2        0.75       10.27      8.10 o 
 -10  11   2       64.24       73.71     13.31 o 
  -9  11   2        0.55       14.88     10.03 o 
  -8  11   2       71.44       79.30      8.72 o 
  -7  11   2      236.31      222.54     14.40 o 
  -6  11   2      906.62      947.26     42.01 o 
  -5  11   2      805.42      772.50     24.69 o 
  -4  11   2       37.46       41.70      4.77 o 
  -3  11   2        9.69       13.68      3.27 o 
  -2  11   2     1050.97     1115.71     27.95 o 
  -1  11   2     2147.89     2362.80     71.95 o 
   0  11   2      432.67      483.45     16.84 o 
   1  11   2       79.33       76.72      4.68 o 
   2  11   2      152.82      145.31      6.29 o 
   3  11   2      207.44      181.64      7.71 o 
   4  11   2        8.46       16.99      3.27 o 
   5  11   2        1.00        5.11      3.25 o 
   6  11   2      137.31      111.96      7.87 o 
   7  11   2       48.41       37.09      8.36 o 
   8  11   2       52.53       59.36      8.13 o 
   9  11   2        4.26       20.00      8.66 o 
 -10  12   2        0.00        5.14      7.48 o 
  -9  12   2      231.36      236.87     19.14 o 
  -8  12   2       20.97       24.63      6.37 o 
  -7  12   2       34.19       36.83      6.71 o 
  -6  12   2      678.74      673.53     30.49 o 
  -5  12   2       13.61       14.93      3.57 o 
  -4  12   2      320.89      307.41     15.69 o 
  -3  12   2       22.52       34.42      3.33 o 
  -2  12   2        7.46        7.39      2.10 o 
  -1  12   2     1380.28     1508.06     48.29 o 
   0  12   2        0.37        0.00      2.94 o 
   1  12   2       76.85       68.03      3.12 o 
   2  12   2       69.80       63.28      4.39 o 
   3  12   2        2.50        5.77      3.70 o 
   4  12   2        3.44       15.29      5.88 o 
   5  12   2        1.92       11.38      6.46 o 
   6  12   2      133.03      138.16     10.94 o 
   7  12   2       54.30       58.79      8.97 o 
   8  12   2      150.70      162.04     16.65 o 
   9  12   2        1.05       18.78      8.83 o 
  -9  13   2       63.36       74.84     10.45 o 
  -8  13   2       10.81       13.09      6.52 o 
  -7  13   2        0.13        1.74      4.26 o 
  -6  13   2       26.70       27.73      6.32 o 
  -5  13   2     1435.86     1323.50     44.24 o 
  -4  13   2      668.45      588.37     32.41 o 
  -3  13   2       18.21       19.86      2.81 o 
  -2  13   2        8.92        5.07      2.79 o 
  -1  13   2       38.68       35.88      4.31 o 
   0  13   2      693.77      711.41     28.09 o 
   1  13   2        5.13        7.24      2.71 o 
   2  13   2        3.66        0.00      2.16 o 
   3  13   2        0.06        2.42      4.10 o 
   4  13   2       56.22       57.44      6.41 o 
   5  13   2        0.72        3.66      3.56 o 
   6  13   2      107.72      110.37      8.73 o 
   7  13   2        0.54        0.00      4.26 o 
   8  13   2        1.52        1.51      6.16 o 
   9  13   2       35.07       31.21      9.81 o 
  -9  14   2       10.36        5.53      5.48 o 
  -8  14   2       30.39       31.74      7.82 o 
  -7  14   2       72.01       73.68      8.97 o 
  -6  14   2      161.79      171.34     11.44 o 
  -5  14   2      473.17      475.04     20.99 o 
  -4  14   2      211.53      208.65      9.66 o 
  -3  14   2      139.56      127.74      7.03 o 
  -2  14   2       37.50       37.28      3.03 o 
  -1  14   2      295.33      330.16     14.24 o 
   0  14   2      527.23      597.17     22.77 o 
   1  14   2       12.36       19.68      2.09 o 
   2  14   2      144.96      134.95      9.20 o 
   3  14   2      129.18      133.06      7.02 o 
   4  14   2       58.64       61.97      6.06 o 
   5  14   2       20.57       41.36      5.41 o 
   6  14   2        1.83        3.09      3.94 o 
   7  14   2       57.06       69.24      9.48 o 
   8  14   2       12.60        6.37      7.19 o 
   9  14   2        0.00       27.36     17.23 o 
  -9  15   2       24.47       20.48      7.35 o 
  -8  15   2       80.70       89.04     10.49 o 
  -7  15   2       43.65       51.50      7.42 o 
  -6  15   2       35.85       37.40      6.26 o 
  -5  15   2      475.70      457.08     21.05 o 
  -4  15   2        1.68        7.12      3.60 o 
  -3  15   2      229.63      209.78      9.01 o 
  -2  15   2        1.43        6.67      5.97 o 
  -1  15   2        4.61       20.32      4.79 o 
   0  15   2        2.20       11.17      4.12 o 
   1  15   2       10.09       18.18      4.32 o 
   2  15   2       29.79       36.20      3.69 o 
   3  15   2       21.75       30.78      4.49 o 
   4  15   2      179.32      173.32     10.20 o 
   5  15   2       72.58       70.49      6.37 o 
   6  15   2       17.73       16.11      4.64 o 
   7  15   2        0.40        8.34      6.96 o 
   8  15   2       72.21       86.64     13.32 o 
   9  15   2        1.60        0.61      5.98 o 
  -9  16   2       38.79       41.84      9.12 o 
  -8  16   2       23.41       36.19      7.79 o 
  -7  16   2       17.03       33.04     10.54 o 
  -6  16   2       38.95       46.96      6.76 o 
  -5  16   2      140.44      114.91      8.26 o 
  -4  16   2        1.61        9.03      4.83 o 
  -3  16   2      115.94      108.63      6.11 o 
  -2  16   2       75.24       93.05      7.27 o 
  -1  16   2      153.76      158.55      9.67 o 
   0  16   2       17.15       25.12      4.61 o 
   1  16   2      210.86      213.35     12.33 o 
   2  16   2     1119.64     1070.87     35.88 o 
   3  16   2        0.02        0.00      2.65 o 
   4  16   2     2875.26     2894.43    107.44 o 
   5  16   2        0.09        3.90      5.65 o 
   6  16   2        3.47       18.17      6.52 o 
   7  16   2       19.78       17.26      6.62 o 
   8  16   2        3.40        0.00      7.68 o 
  -9  17   2       22.08       21.80     10.30 o 
  -8  17   2        0.42        8.87      6.37 o 
  -7  17   2      123.04      139.73     12.62 o 
  -6  17   2       13.95       19.68      6.17 o 
  -5  17   2     1119.17     1039.09     40.42 o 
  -4  17   2      145.32      120.05      7.18 o 
  -3  17   2       53.05       48.55      6.20 o 
  -2  17   2       40.83       41.79      6.50 o 
  -1  17   2       31.21       33.27      4.88 o 
   0  17   2       79.76       78.20      7.08 o 
   1  17   2        0.83        2.64      3.85 o 
   2  17   2       30.75       27.50      5.93 o 
   3  17   2       94.95       86.55      6.26 o 
   4  17   2      837.13      791.53     32.09 o 
   5  17   2      218.76      215.14     12.67 o 
   6  17   2      101.03       95.48      8.93 o 
   7  17   2        6.72       12.72      5.83 o 
   8  17   2        2.47        2.60      6.79 o 
  -8  18   2       57.85       62.96      9.89 o 
  -7  18   2        5.97       27.17      7.38 o 
  -6  18   2        9.43       21.40      9.63 o 
  -5  18   2        1.27        2.44      4.16 o 
  -4  18   2       31.32       36.73      5.41 o 
  -3  18   2        2.23        1.46      4.28 o 
  -2  18   2        0.37        4.57      4.07 o 
  -1  18   2       46.97       46.97      6.10 o 
   0  18   2       12.30       22.82      5.75 o 
   1  18   2        1.97       10.94      4.79 o 
   2  18   2      847.52      848.33     38.30 o 
   3  18   2      330.73      296.44     12.86 o 
   4  18   2       65.44       63.87      6.42 o 
   5  18   2       97.94       83.72      8.40 o 
   6  18   2       22.78       10.70      5.14 o 
   7  18   2        3.30        0.00      4.59 o 
   8  18   2       13.79       26.55      9.74 o 
  -8  19   2        7.86        3.83      6.07 o 
  -7  19   2        3.24        9.42     12.16 o 
  -6  19   2        0.08        1.62      7.82 o 
  -5  19   2        0.87        2.93      6.12 o 
  -4  19   2      377.85      348.18     18.87 o 
  -3  19   2       16.30       11.76      4.91 o 
  -2  19   2       85.54       80.60      8.10 o 
  -1  19   2        1.27        0.00      4.26 o 
   0  19   2        0.03        4.92      6.16 o 
   1  19   2       70.33       79.89     10.54 o 
   2  19   2      629.10      647.27     32.10 o 
   3  19   2      527.75      505.83     26.41 o 
   4  19   2      396.33      358.83     17.12 o 
   5  19   2        0.25        2.05      5.61 o 
   6  19   2       25.28       20.98      6.37 o 
   7  19   2       94.77       90.50     22.76 o 
  -8  20   2        6.09        9.39      7.67 o 
  -7  20   2        0.52        5.72      6.00 o 
  -6  20   2       38.20       33.08      8.06 o 
  -5  20   2       16.56       11.11      5.50 o 
  -4  20   2        5.07       10.35      5.32 o 
  -3  20   2        0.02       12.16      6.33 o 
  -2  20   2      162.06      155.63     11.03 o 
  -1  20   2        3.58        2.16      5.16 o 
   0  20   2      259.22      258.27     19.06 o 
   1  20   2      228.21      221.16     17.19 o 
   2  20   2        0.78       15.67      7.66 o 
   3  20   2       83.68       82.62      9.22 o 
   4  20   2      226.89      207.30     14.48 o 
   5  20   2       27.08       31.02      8.24 o 
   6  20   2        1.21       10.42      7.98 o 
   7  20   2       41.75       44.44     15.01 o 
  -7  21   2       14.26       10.53      6.44 o 
  -6  21   2       24.53       32.19      7.49 o 
  -5  21   2        0.93        2.74      4.46 o 
  -4  21   2        0.06        1.95      5.51 o 
  -3  21   2       76.88       86.18      8.86 o 
  -2  21   2       12.72       10.31      4.43 o 
  -1  21   2       21.41       24.68      7.86 o 
   0  21   2      243.57      229.76     24.61 o 
   1  21   2        4.06        0.00      3.87 o 
   2  21   2       47.68       40.48     13.32 o 
   3  21   2      693.93      634.05     32.24 o 
   4  21   2      216.50      177.50     13.84 o 
   5  21   2       73.24       69.46      9.35 o 
   6  21   2       46.51       52.90     17.57 o 
   7  21   2        7.23       10.90      9.91 o 
  -7  22   2        9.26        9.72      6.67 o 
  -6  22   2        5.65        9.85      6.66 o 
  -5  22   2      134.88      131.60     11.81 o 
  -4  22   2      153.84      154.28     12.77 o 
  -3  22   2       26.21       25.04      6.27 o 
  -2  22   2      131.06      111.36      9.79 o 
  -1  22   2      113.02       98.87      9.53 o 
   0  22   2        7.48       21.25      7.15 o 
   1  22   2        1.19        0.00      4.19 o 
   2  22   2        4.26       25.76      8.98 o 
   3  22   2       13.03       26.40      7.35 o 
   4  22   2        1.49        9.45      6.65 o 
   5  22   2      165.58      153.86     17.11 o 
   6  22   2        4.75       13.91     14.67 o 
  -6  23   2        3.70        9.12      6.38 o 
  -5  23   2       18.63        4.09      5.10 o 
  -4  23   2       21.74       17.23      6.16 o 
  -3  23   2       72.13       78.27      8.28 o 
  -2  23   2       23.12       27.60      9.14 o 
  -1  23   2       23.42       24.53      9.75 o 
   0  23   2      269.41      228.97     16.45 o 
   1  23   2       31.55       50.81      8.20 o 
   2  23   2        0.53        0.00      4.67 o 
   3  23   2      139.83      133.45     14.25 o 
   4  23   2        9.73       20.58      6.72 o 
   5  23   2        0.44        0.54      9.90 o 
   6  23   2        2.39       11.37     10.86 o 
  -6  24   2        5.55        4.05      8.43 o 
  -5  24   2        6.89       16.30      9.49 o 
  -4  24   2       82.03       80.35     11.08 o 
  -3  24   2        0.01       14.79      7.27 o 
  -2  24   2      318.56      294.82     23.02 o 
  -1  24   2      197.49      168.77     17.16 o 
   0  24   2        4.13       20.20      8.00 o 
   1  24   2        6.66       18.29     12.97 o 
   2  24   2       86.16      113.59     13.67 o 
   3  24   2       37.23       39.58      9.24 o 
   4  24   2        8.58        4.90      7.48 o 
   5  24   2        1.38       19.20     12.84 o 
  -5  25   2        0.59       12.02      9.67 o 
  -4  25   2       81.26       66.59     10.64 o 
  -3  25   2      201.68      169.61     16.87 o 
  -2  25   2       19.33       15.36      7.54 o 
  -1  25   2       21.20        1.30      5.79 o 
   0  25   2       36.89       51.63     10.56 o 
   1  25   2       14.86       21.16      8.83 o 
   2  25   2        7.53       13.23      7.36 o 
   3  25   2       16.20       21.27      7.87 o 
   4  25   2        0.16        0.00      7.27 o 
   5  25   2        1.12        0.00      8.95 o 
  -4  26   2       33.49       32.18      9.15 o 
  -3  26   2        0.62        0.13      6.36 o 
  -2  26   2        0.93        0.00      7.97 o 
  -1  26   2       24.27       22.99      8.52 o 
   0  26   2       23.68       23.68      8.75 o 
   1  26   2       23.34       28.01      9.13 o 
   2  26   2       78.60       89.76     13.13 o 
   3  26   2        1.32       14.51      7.45 o 
   4  26   2        2.45       10.68     14.54 o 
  -3  27   2       10.98        3.46      6.79 o 
  -2  27   2        5.42        2.87      6.45 o 
  -1  27   2        4.89        0.00      7.54 o 
   0  27   2        3.60        4.11      7.31 o 
   1  27   2       85.84       82.78     14.22 o 
   2  27   2        0.03        0.00      7.52 o 
   3  27   2        3.72        0.00      9.86 o 
  -2  28   2        0.19        4.83      7.41 o 
  -1  28   2       18.83       28.89     13.21 o 
   0  28   2       30.17       15.42      8.61 o 
   1  28   2        6.51        2.54      7.36 o 
   2  28   2        7.78        7.65      7.47 o 
 -11   0   3        2.44       16.78     20.40 o 
  -9   0   3      638.91      598.48     88.10 o 
  -7   0   3        6.38        0.00      8.30 o 
  -5   0   3     3884.55     3994.31    109.62 o 
  -3   0   3        2.47        1.91      1.46 o 
  -1   0   3    13354.49    13632.14    533.37 o 
   1   0   3      259.02      265.72      8.26 o 
   3   0   3       90.59       78.01      5.21 o 
   5   0   3       11.47       10.92      7.86 o 
   7   0   3      985.88      857.16     99.09 o 
   9   0   3       12.29       14.24     11.11 o 
 -11   1   3        2.07        0.00     12.88 o 
 -10   1   3      222.15      278.74     40.65 o 
  -9   1   3        9.03       21.62     27.11 o 
  -8   1   3       35.45       58.16     14.99 o 
  -7   1   3       77.62       85.18     12.15 o 
  -6   1   3       82.08      101.46      9.89 o 
  -5   1   3       41.27       49.95      4.58 o 
  -4   1   3        8.79       11.39      2.68 o 
  -3   1   3       43.19       42.71      2.97 o 
  -2   1   3      890.21      885.56     39.80 o 
  -1   1   3     4657.41     4469.16    145.44 o 
   0   1   3      770.64      714.14     14.68 o 
   1   1   3       55.02       51.93      2.72 o 
   2   1   3      273.51      266.56      6.25 o 
   3   1   3       38.89       33.65      2.74 o 
   4   1   3       95.87      120.07      7.89 o 
   5   1   3       14.93       13.40      3.39 o 
   6   1   3      945.65      816.87     31.23 o 
   7   1   3       42.85       35.98      7.08 o 
   8   1   3        5.05        0.00      3.21 o 
   9   1   3        3.18        0.12      4.97 o 
  10   1   3       16.04       14.70     11.37 o 
 -11   2   3        0.61        0.00     13.62 o 
 -10   2   3       11.41       20.62     13.78 o 
  -9   2   3      114.02      121.77     21.22 o 
  -8   2   3      199.66      230.15     27.94 o 
  -7   2   3        8.09       14.98      6.94 o 
  -6   2   3      432.37      405.33     19.67 o 
  -5   2   3      219.51      217.94      8.83 o 
  -4   2   3      589.91      590.08     18.16 o 
  -3   2   3      164.69      135.31      4.80 o 
  -2   2   3     1597.33     1499.72     29.04 o 
  -1   2   3    29860.53    35821.05   1551.68 o 
   0   2   3     1424.26     1403.63     80.00 o 
   1   2   3        0.49        3.29      2.25 o 
   2   2   3      669.58      608.55     23.30 o 
   3   2   3      581.37      567.05     25.60 o 
   4   2   3        1.11        8.09      4.23 o 
   5   2   3        0.29        0.00      3.80 o 
   6   2   3      202.90      190.41      9.74 o 
   7   2   3      926.65      870.19     36.87 o 
   8   2   3        9.50       14.41      4.53 o 
   9   2   3       15.57        4.07      6.08 o 
  10   2   3       37.49       46.33     15.19 o 
 -11   3   3       20.39       46.32     33.55 o 
 -10   3   3      104.37      107.42     23.51 o 
  -9   3   3        0.98       10.56      9.65 o 
  -8   3   3       21.13       13.46      9.03 o 
  -7   3   3       80.80       87.36      7.40 o 
  -6   3   3      313.71      315.16     21.62 o 
  -5   3   3      137.94      133.87      7.78 o 
  -4   3   3      134.36      126.58      5.90 o 
  -3   3   3      478.63      462.76      8.65 o 
  -2   3   3      341.65      316.85      8.13 o 
  -1   3   3     3731.13     3930.95    104.83 o 
   0   3   3     1440.94     1428.97     29.15 o 
   1   3   3     3401.31     3455.98     98.72 o 
   2   3   3     2468.41     2721.28     87.28 o 
   3   3   3        0.17        2.12      1.90 o 
   4   3   3      232.70      269.14     10.77 o 
   5   3   3       57.85       65.22      4.88 o 
   6   3   3      397.45      381.64     15.47 o 
   7   3   3       52.07       57.70      7.07 o 
   8   3   3       16.80       16.21      5.06 o 
   9   3   3        4.35        8.06      5.80 o 
  10   3   3       17.65       33.74     14.18 o 
 -11   4   3        4.93       33.68     17.47 o 
 -10   4   3       26.94       35.55     16.68 o 
  -9   4   3      291.73      332.20     37.16 o 
  -8   4   3        8.36       24.80     10.09 o 
  -7   4   3        0.48        8.64      3.41 o 
  -6   4   3        1.07       19.22      8.57 o 
  -5   4   3      498.09      529.71     18.20 o 
  -4   4   3       60.95       62.09      6.28 o 
  -3   4   3      148.06      129.60      3.82 o 
  -2   4   3      862.28      832.14     20.27 o 
  -1   4   3      114.07      111.96      5.07 o 
   0   4   3     2046.34     1870.28     34.51 o 
   1   4   3      122.06      116.01      2.91 o 
   2   4   3      155.59      156.10      6.47 o 
   3   4   3       14.51       15.44      3.53 o 
   4   4   3       93.52       83.08      4.45 o 
   5   4   3        7.70        7.45      3.71 o 
   6   4   3        0.10        0.00      5.80 o 
   7   4   3        9.37        7.62      4.23 o 
   8   4   3       26.27       30.83      5.85 o 
   9   4   3       23.84       37.38      8.72 o 
  10   4   3       35.57       79.84     20.94 o 
 -10   5   3        1.92       17.26     12.62 o 
  -9   5   3        2.00        0.00     21.81 o 
  -8   5   3       12.39       25.10     11.48 o 
  -7   5   3       22.80       27.27      5.35 o 
  -6   5   3       67.76       71.94      6.09 o 
  -5   5   3      850.30      903.58     32.23 o 
  -4   5   3     1732.55     1808.40     54.47 o 
  -3   5   3        9.88       21.78      3.73 o 
  -2   5   3      349.87      350.65      8.33 o 
  -1   5   3     2308.18     2273.94     50.67 o 
   0   5   3       45.58       50.62      3.49 o 
   1   5   3      183.03      176.45      5.93 o 
   2   5   3      694.10      787.23     24.85 o 
   3   5   3      209.88      207.40      5.74 o 
   4   5   3        2.33       12.02      4.68 o 
   5   5   3      154.21      169.86      7.94 o 
   6   5   3       69.82       74.29      6.32 o 
   7   5   3      391.92      378.75     21.63 o 
   8   5   3       17.94       14.23      8.21 o 
   9   5   3       13.79       17.53      8.95 o 
  10   5   3        0.64        6.30      7.15 o 
 -10   6   3       23.84       49.39     15.75 o 
  -9   6   3      133.02      145.07     18.45 o 
  -8   6   3       33.06       36.92      9.58 o 
  -7   6   3      417.93      427.67     22.11 o 
  -6   6   3       58.55       71.08      7.08 o 
  -5   6   3       26.29       30.20      7.95 o 
  -4   6   3        8.79       10.70      2.04 o 
  -3   6   3       38.38       31.88      3.05 o 
  -2   6   3       20.58       10.21      1.76 o 
  -1   6   3     2193.50     2170.00     77.57 o 
   0   6   3       25.09       23.03      2.32 o 
   1   6   3       48.27       43.49      2.38 o 
   2   6   3      898.64      963.70     21.15 o 
   3   6   3      867.51      922.77     25.93 o 
   4   6   3       10.36        2.06      2.15 o 
   5   6   3       11.50       15.53      5.65 o 
   6   6   3        4.87        9.46      4.50 o 
   7   6   3      485.93      460.45     25.09 o 
   8   6   3        0.12        6.86      6.61 o 
   9   6   3        7.15        0.00      6.26 o 
  10   6   3       15.80        0.00      7.22 o 
 -10   7   3       13.09       22.50     14.76 o 
  -9   7   3        0.15        0.00     10.53 o 
  -8   7   3        6.13        3.73      5.07 o 
  -7   7   3        5.32        6.74      5.87 o 
  -6   7   3      101.77      108.93      8.50 o 
  -5   7   3        1.89        5.63      4.11 o 
  -4   7   3      424.77      408.17     12.17 o 
  -3   7   3       23.82       30.37      3.14 o 
  -2   7   3     6161.19     6308.00    152.20 o 
  -1   7   3      746.53      786.51     26.09 o 
   0   7   3     1349.46     1405.66     38.94 o 
   1   7   3     1919.39     1984.35     45.72 o 
   2   7   3      257.46      292.75      7.90 o 
   3   7   3     6320.90     7117.70    249.53 o 
   4   7   3        4.57       11.04      3.08 o 
   5   7   3        1.06        0.00      3.77 o 
   6   7   3        6.52       13.55      3.78 o 
   7   7   3       90.66       80.96      7.19 o 
   8   7   3       67.75       49.87     10.07 o 
   9   7   3        1.52        0.33      7.62 o 
  10   7   3       18.73       14.43      8.39 o 
 -10   8   3        1.97       30.52     37.31 o 
  -9   8   3       58.56       61.93     14.15 o 
  -8   8   3      265.70      252.87     18.05 o 
  -7   8   3      124.31      128.82     14.56 o 
  -6   8   3      207.27      191.58     11.33 o 
  -5   8   3       45.89       39.11      4.77 o 
  -4   8   3       87.12       80.53      4.93 o 
  -3   8   3      584.84      648.82     17.12 o 
  -2   8   3      201.59      198.97      7.15 o 
  -1   8   3      365.06      374.44      8.56 o 
   0   8   3     1008.00     1051.05     24.80 o 
   1   8   3       11.97       14.69      2.48 o 
   2   8   3        1.79        1.92      2.20 o 
   3   8   3      892.04      948.96     24.92 o 
   4   8   3       22.01       26.29      4.96 o 
   5   8   3      166.77      173.67      9.37 o 
   6   8   3       52.73       41.73      5.67 o 
   7   8   3      264.82      246.17     16.70 o 
   8   8   3        8.20        3.45      5.29 o 
   9   8   3       23.93       24.19      8.96 o 
  10   8   3        4.28        1.43      6.90 o 
 -10   9   3       53.30       66.92     14.70 o 
  -9   9   3      236.23      217.86     24.99 o 
  -8   9   3       31.02       26.00      7.00 o 
  -7   9   3        1.24        9.54     13.41 o 
  -6   9   3     1824.37     1775.61     71.07 o 
  -5   9   3        1.20        0.25      3.42 o 
  -4   9   3      535.90      517.58     16.11 o 
  -3   9   3      105.52       97.08      4.65 o 
  -2   9   3        3.77        5.99      2.13 o 
  -1   9   3       74.44       71.72      4.57 o 
   0   9   3        2.77        4.10      4.18 o 
   1   9   3       64.66       75.20      5.79 o 
   2   9   3       15.82       11.57      4.60 o 
   3   9   3     1134.70     1213.09     31.69 o 
   4   9   3       70.48       68.95      5.99 o 
   5   9   3       71.26       60.65      5.63 o 
   6   9   3      125.07      134.31     10.12 o 
   7   9   3      230.65      215.14     15.52 o 
   8   9   3       85.97       84.50     10.50 o 
   9   9   3       29.66       31.13     10.86 o 
 -10  10   3        5.04       15.29      8.84 o 
  -9  10   3      290.64      317.43     30.66 o 
  -8  10   3      429.41      461.69     27.97 o 
  -7  10   3       33.25       38.85      6.61 o 
  -6  10   3      965.61      940.17     39.40 o 
  -5  10   3       19.64       20.81      4.31 o 
  -4  10   3       37.31       41.76      3.40 o 
  -3  10   3       33.48       41.65      4.56 o 
  -2  10   3      111.28      121.02      4.88 o 
  -1  10   3       11.31       22.97      3.57 o 
   0  10   3      316.36      314.80     11.83 o 
   1  10   3      197.22      221.95      6.63 o 
   2  10   3        1.40        0.01      1.74 o 
   3  10   3       87.76       77.33      8.04 o 
   4  10   3       87.27       96.91      5.77 o 
   5  10   3        9.71       11.59      3.79 o 
   6  10   3      193.41      163.18      9.32 o 
   7  10   3      181.35      171.21     13.92 o 
   8  10   3       20.27       22.21      8.13 o 
   9  10   3        2.64        0.92      6.57 o 
 -10  11   3       13.85       29.10     13.90 o 
  -9  11   3        5.30        5.72     14.03 o 
  -8  11   3       48.34       69.00      8.71 o 
  -7  11   3        0.03        7.76      4.82 o 
  -6  11   3        0.28        0.00      3.92 o 
  -5  11   3        1.53        6.34      4.04 o 
  -4  11   3        0.10        2.55      3.52 o 
  -3  11   3       64.93       56.82      5.97 o 
  -2  11   3      188.26      184.70      6.92 o 
  -1  11   3      469.12      493.34     17.79 o 
   0  11   3      734.56      789.30     25.75 o 
   1  11   3        4.58        9.05      2.41 o 
   2  11   3      216.53      230.29      8.01 o 
   3  11   3      118.41      132.41      6.34 o 
   4  11   3        6.30        7.90      4.02 o 
   5  11   3       66.28       81.88      8.92 o 
   6  11   3       29.40       40.21      6.75 o 
   7  11   3       19.39       16.28      6.04 o 
   8  11   3        2.77        4.27      4.92 o 
   9  11   3       23.75       43.45     16.73 o 
 -10  12   3       54.59       33.25     11.22 o 
  -9  12   3       21.39       35.34     10.94 o 
  -8  12   3        1.38        5.94      6.93 o 
  -7  12   3      490.55      440.92     23.20 o 
  -6  12   3       20.62       22.27      6.24 o 
  -5  12   3      521.46      512.30     20.16 o 
  -4  12   3       52.43       52.15      4.57 o 
  -3  12   3       13.64       15.48      3.88 o 
  -2  12   3       20.61       24.41      3.60 o 
  -1  12   3        2.84        4.76      3.21 o 
   0  12   3       50.14       49.08     10.39 o 
   1  12   3        1.99        0.00      2.94 o 
   2  12   3      857.37      910.59     26.38 o 
   3  12   3       90.63       88.61      5.96 o 
   4  12   3       79.21       79.38      5.73 o 
   5  12   3       61.05       55.93      5.29 o 
   6  12   3        2.15        3.49      6.23 o 
   7  12   3      176.20      153.50     13.69 o 
   8  12   3       27.03       28.09      7.26 o 
   9  12   3       38.99       39.23     12.00 o 
  -9  13   3       33.34       38.21      9.73 o 
  -8  13   3       10.16       14.32      6.21 o 
  -7  13   3       26.67       36.13      8.70 o 
  -6  13   3      600.05      549.19     25.62 o 
  -5  13   3       36.15       28.95      5.56 o 
  -4  13   3        0.00        5.75      3.90 o 
  -3  13   3       14.07       13.85      5.40 o 
  -2  13   3      250.50      242.22     11.77 o 
  -1  13   3       36.02       49.21      4.90 o 
   0  13   3        7.72       15.09      3.82 o 
   1  13   3       43.83       46.30      5.22 o 
   2  13   3        1.75        6.06      4.25 o 
   3  13   3      431.12      436.16     15.18 o 
   4  13   3       60.52       68.07      6.19 o 
   5  13   3        9.58        6.32      3.25 o 
   6  13   3        0.25        0.00      4.42 o 
   7  13   3        2.13       11.25      8.55 o 
   8  13   3        4.10        0.00      5.31 o 
   9  13   3        1.31        0.00      7.71 o 
  -9  14   3       19.12       39.42      9.95 o 
  -8  14   3        1.26        0.42      4.49 o 
  -7  14   3       50.09       27.29      5.95 o 
  -6  14   3       20.12       22.79      5.32 o 
  -5  14   3      430.86      414.98     16.67 o 
  -4  14   3      180.59      170.77      8.39 o 
  -3  14   3      168.85      159.03      8.46 o 
  -2  14   3       14.70       26.63      4.58 o 
  -1  14   3       61.58       81.30      6.50 o 
   0  14   3        3.51       14.84      6.80 o 
   1  14   3      201.65      204.42     10.91 o 
   2  14   3        6.62        7.60      3.37 o 
   3  14   3      133.86      115.72      6.40 o 
   4  14   3       11.58        5.93      3.43 o 
   5  14   3      293.50      277.82     18.00 o 
   6  14   3       59.45       58.15      8.62 o 
   7  14   3       52.31       40.68      8.60 o 
   8  14   3        0.00        2.21      6.45 o 
   9  14   3        2.27        4.40      7.61 o 
  -9  15   3       45.75       53.99     11.69 o 
  -8  15   3       43.59       17.28      6.39 o 
  -7  15   3      152.13      180.12     13.60 o 
  -6  15   3        0.19        0.00      3.56 o 
  -5  15   3      724.80      654.45     24.78 o 
  -4  15   3        2.61        6.60      4.47 o 
  -3  15   3        2.71        2.68      2.66 o 
  -2  15   3      364.74      353.77     16.56 o 
  -1  15   3       10.18       14.68      6.79 o 
   0  15   3       24.08       33.52      4.91 o 
   1  15   3       54.89       44.88      5.77 o 
   2  15   3      483.20      450.90     25.95 o 
   3  15   3       15.61       11.21      3.34 o 
   4  15   3       89.25       88.28      7.02 o 
   5  15   3       44.34       46.97      7.74 o 
   6  15   3      133.24      107.44     10.82 o 
   7  15   3        2.79       32.72      8.59 o 
   8  15   3       16.69       25.36      9.05 o 
  -9  16   3        1.48        6.07      9.34 o 
  -8  16   3        0.64        4.92      6.87 o 
  -7  16   3        1.38        5.07      4.45 o 
  -6  16   3      238.00      221.12     17.09 o 
  -5  16   3      101.22       81.35      6.63 o 
  -4  16   3       35.91       31.99      4.84 o 
  -3  16   3       53.54       65.25      6.74 o 
  -2  16   3      184.27      190.51     11.27 o 
  -1  16   3      330.47      374.18     18.14 o 
   0  16   3       28.27       27.27      5.03 o 
   1  16   3       44.15       48.98      6.19 o 
   2  16   3      118.90      103.57      9.03 o 
   3  16   3      111.71       93.07      6.36 o 
   4  16   3      289.97      281.42     13.59 o 
   5  16   3        3.84        7.94      5.03 o 
   6  16   3       54.96       53.11      8.88 o 
   7  16   3        3.53       14.05      7.10 o 
   8  16   3        1.10        3.64      9.91 o 
  -8  17   3       15.17        8.26      5.26 o 
  -7  17   3        1.56        3.18      4.36 o 
  -6  17   3        4.72       11.63      8.11 o 
  -5  17   3       87.50       85.39      6.86 o 
  -4  17   3      256.05      283.24     19.70 o 
  -3  17   3       14.04       20.46      8.55 o 
  -2  17   3        6.05        1.79      5.35 o 
  -1  17   3      131.04      155.00     10.85 o 
   0  17   3       58.10       50.46      6.57 o 
   1  17   3        2.45        0.00      5.10 o 
   2  17   3     2139.84     2154.13     90.77 o 
   3  17   3       68.21       75.59      7.92 o 
   4  17   3        1.27       12.19      3.89 o 
   5  17   3       39.20       24.39      6.11 o 
   6  17   3        1.01        6.89     13.19 o 
   7  17   3        3.01        0.00      6.02 o 
   8  17   3       33.89       32.83      9.94 o 
  -8  18   3        4.28       11.00      8.35 o 
  -7  18   3        0.10        0.00      5.31 o 
  -6  18   3       48.39       44.00      8.33 o 
  -5  18   3       62.14       67.98      8.72 o 
  -4  18   3        9.34       11.66      4.71 o 
  -3  18   3        3.99        4.66      4.04 o 
  -2  18   3        9.03       13.62      5.00 o 
  -1  18   3      187.06      184.02     12.03 o 
   0  18   3      312.01      303.27     17.01 o 
   1  18   3      104.10       89.17      8.75 o 
   2  18   3     1069.88     1044.27     48.38 o 
   3  18   3      107.02      115.29      9.26 o 
   4  18   3        0.35        1.65      6.52 o 
   5  18   3      122.23      124.84     10.69 o 
   6  18   3        0.04        0.00      4.80 o 
   7  18   3       25.40       53.99     11.30 o 
  -8  19   3        1.67        0.00      6.64 o 
  -7  19   3        0.29        8.82      6.11 o 
  -6  19   3        7.06       23.07      8.50 o 
  -5  19   3        4.99        8.62     10.54 o 
  -4  19   3      459.79      448.80     23.41 o 
  -3  19   3        0.72        5.25      4.50 o 
  -2  19   3        9.23       22.82     11.94 o 
  -1  19   3       69.09       86.11     10.43 o 
   0  19   3        0.00        8.19      6.56 o 
   1  19   3       14.78       10.61      5.21 o 
   2  19   3       69.58       71.97      8.62 o 
   3  19   3       25.26       34.40      6.53 o 
   4  19   3       20.38       22.57      6.16 o 
   5  19   3       46.22       47.77      9.51 o 
   6  19   3       32.37       37.77      8.95 o 
   7  19   3        7.42        0.00      6.47 o 
  -7  20   3        7.40        6.25      5.91 o 
  -6  20   3       14.48        5.25      5.89 o 
  -5  20   3       19.64       44.28      8.15 o 
  -4  20   3      115.63      116.03     10.16 o 
  -3  20   3      353.99      335.09     20.54 o 
  -2  20   3      147.09      144.17     11.31 o 
  -1  20   3        3.40        5.85      8.20 o 
   0  20   3       32.46       35.10      7.01 o 
   1  20   3      218.94      203.97     14.45 o 
   2  20   3       57.55       54.21      7.70 o 
   3  20   3      135.52      119.99     11.04 o 
   4  20   3        5.88        1.40      4.45 o 
   5  20   3        0.15        0.96      5.96 o 
   6  20   3       14.41        3.63      7.77 o 
   7  20   3        2.91       12.63     10.12 o 
  -7  21   3        0.26        1.45      5.54 o 
  -6  21   3        1.84        7.59      9.95 o 
  -5  21   3      183.91      160.94     15.82 o 
  -4  21   3        6.68       13.35      5.95 o 
  -3  21   3        2.68        1.38      4.81 o 
  -2  21   3      155.53      134.56     11.18 o 
  -1  21   3       64.52       56.32      7.61 o 
   0  21   3       10.06       24.35     10.41 o 
   1  21   3        1.09        2.58      4.55 o 
   2  21   3      148.84      143.67     12.27 o 
   3  21   3      107.58      118.37     10.76 o 
   4  21   3       15.48        8.61      5.59 o 
   5  21   3        2.31        8.40     15.99 o 
   6  21   3        7.43       23.49     12.08 o 
  -7  22   3       23.47       27.17      8.93 o 
  -6  22   3        0.62        3.66      7.80 o 
  -5  22   3      100.73      113.02     13.50 o 
  -4  22   3       26.70       17.35      6.49 o 
  -3  22   3       85.22       84.90      9.35 o 
  -2  22   3       62.17       57.54      7.80 o 
  -1  22   3      242.33      249.20     16.85 o 
   0  22   3        0.00        0.00      6.46 o 
   1  22   3       26.99       20.03      6.20 o 
   2  22   3        5.06        9.04      5.41 o 
   3  22   3       33.61       37.28      7.18 o 
   4  22   3       37.10       32.30      8.33 o 
   5  22   3       38.34       59.83     11.04 o 
   6  22   3        7.41        0.00      6.73 o 
  -6  23   3      112.21       92.80     13.81 o 
  -5  23   3        1.74        5.25      6.92 o 
  -4  23   3       10.89        7.95      5.49 o 
  -3  23   3      183.79      195.19     15.30 o 
  -2  23   3      135.26      133.54     11.43 o 
  -1  23   3       18.07       35.36      7.28 o 
   0  23   3        0.03        6.85      6.57 o 
   1  23   3      155.58      158.97     14.01 o 
   2  23   3       42.11       49.35      8.21 o 
   3  23   3       82.43       63.42      9.02 o 
   4  23   3       28.89       30.30     15.41 o 
   5  23   3       34.62       38.91     10.42 o 
  -5  24   3       19.08       19.35      8.34 o 
  -4  24   3      196.90      215.91     17.10 o 
  -3  24   3       32.99       31.83      7.16 o 
  -2  24   3       39.68       42.79      9.83 o 
  -1  24   3       69.38       81.54     10.20 o 
   0  24   3      151.28      162.29     14.74 o 
   1  24   3       45.88       54.66      8.63 o 
   2  24   3        1.36        6.22      7.55 o 
   3  24   3       49.69       49.48      8.86 o 
   4  24   3        0.14        8.52     11.19 o 
   5  24   3      131.74      102.58     17.93 o 
  -5  25   3        4.74       12.99      9.25 o 
  -4  25   3      141.90      138.21     16.51 o 
  -3  25   3        5.62       25.06     11.78 o 
  -2  25   3      166.60      194.18     18.52 o 
  -1  25   3       66.32       69.53     11.62 o 
   0  25   3        0.00        0.00      6.11 o 
   1  25   3        8.85        4.23      6.75 o 
   2  25   3        0.86        0.00      7.81 o 
   3  25   3        0.91        0.00      7.19 o 
   4  25   3       17.50       11.78      9.85 o 
  -4  26   3        0.03        3.12      8.59 o 
  -3  26   3       14.69       25.14      8.56 o 
  -2  26   3        3.70       17.79      7.99 o 
  -1  26   3      102.34      123.58     16.66 o 
   0  26   3        8.09       14.54      8.16 o 
   1  26   3       19.31        6.44      7.25 o 
   2  26   3        0.13        0.00      6.69 o 
   3  26   3        4.05        0.00      7.85 o 
  -3  27   3       15.86       13.67     10.20 o 
  -2  27   3        0.67       11.85     13.20 o 
  -1  27   3       43.44       66.75     12.02 o 
   0  27   3       18.33       12.71      8.31 o 
   1  27   3       21.70       24.97     10.32 o 
   2  27   3       17.29       18.97     11.31 o 
  -1  28   3        0.40        0.00      7.94 o 
   0  28   3       46.43       70.93     13.03 o 
 -10   0   4       11.92        0.00     17.78 o 
  -8   0   4      316.31      327.65     44.79 o 
  -6   0   4       66.94       67.27     10.64 o 
  -4   0   4      692.79      834.87     64.81 o 
  -2   0   4     1902.19     1700.47     66.73 o 
   0   0   4     2842.27     2643.83    264.12 o 
   2   0   4     1483.33     1484.42     50.03 o 
   4   0   4      757.38      697.24     28.78 o 
   6   0   4     3490.10     3360.73    169.45 o 
   8   0   4       32.92       24.31      9.40 o 
  10   0   4       39.85       47.85     20.80 o 
 -10   1   4      253.55      258.12     36.50 o 
  -9   1   4       18.80        5.67     13.72 o 
  -8   1   4        0.29        2.69      7.16 o 
  -7   1   4      145.36      136.39     18.56 o 
  -6   1   4      189.38      196.30     13.44 o 
  -5   1   4      120.04      108.46      5.12 o 
  -4   1   4      137.97      143.33      4.81 o 
  -3   1   4      366.42      371.25     11.54 o 
  -2   1   4      659.49      648.65     21.02 o 
  -1   1   4       22.62       19.47      2.48 o 
   0   1   4      761.45      751.05     19.86 o 
   1   1   4       65.71       85.82      3.17 o 
   2   1   4      112.10      111.95      6.37 o 
   3   1   4       73.33       69.76      3.51 o 
   4   1   4        0.63        1.66      2.93 o 
   5   1   4      450.54      468.72     24.83 o 
   6   1   4     1147.62     1136.45     41.55 o 
   7   1   4       67.38       77.82      7.53 o 
   8   1   4       86.79      103.58     13.30 o 
   9   1   4       87.86      101.62     21.28 o 
  10   1   4       37.62       49.14     15.97 o 
 -10   2   4        7.46        6.48      9.66 o 
  -9   2   4       21.94       21.14     11.64 o 
  -8   2   4       65.46       63.49     19.87 o 
  -7   2   4        2.14        0.00     10.74 o 
  -6   2   4      464.88      465.36     20.26 o 
  -5   2   4        7.48        6.31      2.70 o 
  -4   2   4        2.40        1.64      1.15 o 
  -3   2   4      225.13      230.35      6.31 o 
  -2   2   4      301.28      317.52     12.42 o 
  -1   2   4      421.22      435.67     10.59 o 
   0   2   4      198.78      161.86     11.11 o 
   1   2   4      467.01      445.76     20.68 o 
   2   2   4      157.06      141.27      5.38 o 
   3   2   4      147.73      135.80      7.54 o 
   4   2   4        6.84        5.00      2.27 o 
   5   2   4      131.16      155.58      9.07 o 
   6   2   4      260.22      258.33     12.95 o 
   7   2   4      150.28      160.72     12.46 o 
   8   2   4        9.69       15.34      7.91 o 
   9   2   4       21.66       48.17     14.22 o 
  10   2   4       43.94       65.76     18.51 o 
 -10   3   4       59.58       62.88     16.51 o 
  -9   3   4       52.88       65.18     11.94 o 
  -8   3   4       33.92       33.02     14.76 o 
  -7   3   4        2.86        6.00      5.95 o 
  -6   3   4      372.65      400.82     19.07 o 
  -5   3   4      128.93      127.40     10.78 o 
  -4   3   4        9.90        9.64      1.72 o 
  -3   3   4      437.29      434.67     10.56 o 
  -2   3   4      164.08      137.24      4.40 o 
  -1   3   4     3734.16     3817.69     98.51 o 
   0   3   4        0.12        0.07      2.06 o 
   1   3   4     1157.27     1128.13     21.13 o 
   2   3   4      770.23      815.27     28.65 o 
   3   3   4      102.18       84.99      9.86 o 
   4   3   4        5.57       11.28      3.33 o 
   5   3   4        1.68        3.30      3.18 o 
   6   3   4     1553.77     1392.69     58.14 o 
   7   3   4        8.72       12.40      7.37 o 
   8   3   4       96.33       93.35     11.27 o 
   9   3   4       51.98       68.11     16.87 o 
  10   3   4        3.35       14.57     14.36 o 
 -10   4   4       29.75       46.21     37.45 o 
  -9   4   4      114.27      133.35     20.70 o 
  -8   4   4       65.89       63.09     15.33 o 
  -7   4   4       36.57       41.60      7.64 o 
  -6   4   4       99.10       99.03      7.14 o 
  -5   4   4        7.88        7.77      2.85 o 
  -4   4   4      266.62      297.25     10.90 o 
  -3   4   4       80.25       84.53      4.80 o 
  -2   4   4      634.43      649.29     17.61 o 
  -1   4   4     4603.59     4678.97    125.22 o 
   0   4   4      853.60      834.99     29.43 o 
   1   4   4      423.96      399.61     13.61 o 
   2   4   4      527.89      587.89     28.55 o 
   3   4   4       71.72       61.86      6.56 o 
   4   4   4        6.14        0.24      1.74 o 
   5   4   4      156.88      147.53      7.43 o 
   6   4   4      107.11      105.87     12.11 o 
   7   4   4      285.11      268.59     16.61 o 
   8   4   4       23.14       35.35      6.97 o 
   9   4   4        0.15        0.00      7.75 o 
 -10   5   4        9.80        4.07     10.44 o 
  -9   5   4      117.00      147.20     36.41 o 
  -8   5   4        7.72        0.70      6.72 o 
  -7   5   4        0.08       10.18      8.49 o 
  -6   5   4       97.73       97.22      7.66 o 
  -5   5   4      661.21      682.51     24.20 o 
  -4   5   4      120.70      108.83      6.37 o 
  -3   5   4        0.97        1.27      1.59 o 
  -2   5   4    10048.92    10819.07    324.94 o 
  -1   5   4      144.62      128.65      4.76 o 
   0   5   4      664.95      636.72     14.19 o 
   1   5   4      242.53      245.43      7.35 o 
   2   5   4     3680.80     4107.07    131.15 o 
   3   5   4      509.05      554.74     21.26 o 
   4   5   4      453.87      487.42     20.10 o 
   5   5   4      268.54      244.01     13.66 o 
   6   5   4        7.19        9.89      4.89 o 
   7   5   4      445.07      461.92     25.31 o 
   8   5   4       29.54       22.40      8.85 o 
   9   5   4       11.02       19.45     14.45 o 
 -10   6   4       68.88       91.51     21.49 o 
  -9   6   4       31.37       43.33     12.19 o 
  -8   6   4        0.51        0.00      8.25 o 
  -7   6   4      715.42      762.19     36.36 o 
  -6   6   4       24.18       25.57      4.93 o 
  -5   6   4      126.04      128.06      9.15 o 
  -4   6   4       29.52       25.76      3.56 o 
  -3   6   4      570.45      573.57     17.43 o 
  -2   6   4        1.27        5.53      3.39 o 
  -1   6   4     1090.85     1142.65     28.88 o 
   0   6   4     1049.44     1013.63     27.34 o 
   1   6   4       80.83      119.16      6.53 o 
   2   6   4      846.48      980.32     32.91 o 
   3   6   4     1285.43     1346.92     46.31 o 
   4   6   4      105.67      139.55      9.11 o 
   5   6   4       36.84       36.08      5.92 o 
   6   6   4       11.55        9.88      5.24 o 
   7   6   4        4.37       21.71     15.70 o 
   8   6   4       84.07       88.47     13.80 o 
   9   6   4       42.72       27.27     10.37 o 
 -10   7   4       30.30       59.42     14.00 o 
  -9   7   4      114.16      142.96     22.06 o 
  -8   7   4       13.92       26.00      9.33 o 
  -7   7   4       32.73       38.77      6.58 o 
  -6   7   4      212.09      208.47     13.48 o 
  -5   7   4       88.04       78.65      7.99 o 
  -4   7   4      117.05      107.59      5.77 o 
  -3   7   4       28.91       26.91      2.54 o 
  -2   7   4     2719.05     2846.82     79.14 o 
  -1   7   4       32.53       29.82      2.47 o 
   0   7   4      397.22      419.48     10.63 o 
   1   7   4     1187.62     1166.01     25.91 o 
   2   7   4      236.00      279.49     11.86 o 
   3   7   4       63.72       72.76      6.00 o 
   4   7   4      169.37      206.60     11.83 o 
   5   7   4       36.13       42.61      6.36 o 
   6   7   4        0.57        2.00      4.47 o 
   7   7   4      125.43      129.79     11.73 o 
   8   7   4       14.97       17.29      7.45 o 
   9   7   4       19.97       14.98      8.18 o 
 -10   8   4       88.58      110.31     18.35 o 
  -9   8   4       19.07       15.06     10.32 o 
  -8   8   4       21.84       27.86      5.87 o 
  -7   8   4      104.09      107.37     10.40 o 
  -6   8   4      312.19      316.78     16.43 o 
  -5   8   4       71.58       80.42      6.65 o 
  -4   8   4      621.97      599.19     20.13 o 
  -3   8   4       30.77       47.85      4.11 o 
  -2   8   4     5370.80     5336.97    154.26 o 
  -1   8   4       30.50       28.98      2.30 o 
   0   8   4      490.90      529.58     13.47 o 
   1   8   4      195.84      190.43      6.20 o 
   2   8   4      745.34      767.02     29.95 o 
   3   8   4      125.16      131.90      8.33 o 
   4   8   4        4.13        7.57      3.83 o 
   5   8   4      134.92      119.54     11.37 o 
   6   8   4       35.48       40.55      7.29 o 
   7   8   4        5.71       13.31      5.73 o 
   8   8   4        7.49        0.00      4.66 o 
   9   8   4       26.24       24.35      9.02 o 
 -10   9   4        5.20        8.16     10.79 o 
  -9   9   4       12.65        6.23      8.23 o 
  -8   9   4       21.47       12.78      5.36 o 
  -7   9   4       11.48       11.88     10.23 o 
  -6   9   4      220.96      203.64     12.35 o 
  -5   9   4       18.44       22.93      4.28 o 
  -4   9   4       30.64       36.38      3.85 o 
  -3   9   4      275.70      280.05      9.08 o 
  -2   9   4     3858.30     3863.72    108.11 o 
  -1   9   4        1.68        2.01      2.50 o 
   0   9   4      275.56      264.73      7.71 o 
   1   9   4        0.87        4.97      2.49 o 
   2   9   4      772.90      762.58     18.80 o 
   3   9   4      603.69      643.89     25.38 o 
   4   9   4       55.45       59.59      6.83 o 
   5   9   4       38.87       48.16      6.47 o 
   6   9   4       30.34       32.42      6.84 o 
   7   9   4       65.30       75.92      9.63 o 
   8   9   4        0.05        0.00      4.60 o 
   9   9   4       19.47        7.65      7.24 o 
 -10  10   4        5.09       35.86     12.47 o 
  -9  10   4       59.55       55.97     12.85 o 
  -8  10   4      141.52      152.06     12.39 o 
  -7  10   4      152.90      162.83     11.91 o 
  -6  10   4      719.44      707.44     32.79 o 
  -5  10   4        0.49       16.80      4.48 o 
  -4  10   4      117.11       97.55      5.20 o 
  -3  10   4       95.76       98.81      7.13 o 
  -2  10   4       97.19       95.57      7.76 o 
  -1  10   4     1446.46     1431.53     41.08 o 
   0  10   4       99.79      108.37      3.90 o 
   1  10   4        7.37        8.39      2.35 o 
   2  10   4      788.83      769.14     20.77 o 
   3  10   4        2.45        5.35      1.75 o 
   4  10   4      103.83      110.00      8.72 o 
   5  10   4        0.92        0.00      4.19 o 
   6  10   4       80.31       78.44      9.41 o 
   7  10   4       39.90       43.64      8.31 o 
   8  10   4        0.12        6.64      6.52 o 
   9  10   4       97.81      151.70     20.05 o 
 -10  11   4        8.54       34.32     13.04 o 
  -9  11   4      114.63      114.24     17.90 o 
  -8  11   4      104.48      109.81     12.06 o 
  -7  11   4       76.49       72.11      8.27 o 
  -6  11   4     1610.54     1609.01     69.05 o 
  -5  11   4       83.67       76.79      9.79 o 
  -4  11   4       21.72       29.04      6.30 o 
  -3  11   4       47.16       49.45      3.63 o 
  -2  11   4      525.15      552.96     14.98 o 
  -1  11   4      488.62      495.91     18.49 o 
   0  11   4      324.49      319.15     14.73 o 
   1  11   4       29.96       24.00      3.74 o 
   2  11   4        2.03        7.01      5.07 o 
   3  11   4      176.94      145.95      5.99 o 
   4  11   4       88.99       83.67      8.69 o 
   5  11   4       35.71       44.89      7.99 o 
   6  11   4       34.60       41.21      7.62 o 
   7  11   4      112.22       99.69     13.71 o 
   8  11   4       56.17       52.67     11.29 o 
   9  11   4       18.70       24.66      9.67 o 
  -9  12   4      133.37      115.31     16.90 o 
  -8  12   4      107.88      105.58     10.25 o 
  -7  12   4       53.03       58.94     11.81 o 
  -6  12   4      420.25      411.21     20.84 o 
  -5  12   4      361.28      354.77     18.33 o 
  -4  12   4       20.66       29.48      3.47 o 
  -3  12   4       62.57       70.29      4.46 o 
  -2  12   4      569.00      557.67     21.30 o 
  -1  12   4     1016.00     1088.07     38.73 o 
   0  12   4        1.87       15.48      6.87 o 
   1  12   4      343.82      353.72      9.92 o 
   2  12   4      415.95      405.61     13.42 o 
   3  12   4      138.72      141.22      6.83 o 
   4  12   4       45.57       47.46      6.70 o 
   5  12   4      174.55      180.99     14.03 o 
   6  12   4        0.01       12.48     11.20 o 
   7  12   4        0.37        3.80      6.93 o 
   8  12   4        5.01        4.66      5.75 o 
   9  12   4        4.00       10.99      9.83 o 
  -9  13   4       16.02        2.22      8.26 o 
  -8  13   4        3.63        4.83      4.57 o 
  -7  13   4       68.65       62.95      8.34 o 
  -6  13   4      673.97      629.35     29.48 o 
  -5  13   4        8.27       20.78      4.87 o 
  -4  13   4       34.43       44.84      4.34 o 
  -3  13   4      537.24      549.00     19.06 o 
  -2  13   4       12.94       10.71      7.69 o 
  -1  13   4       15.80       23.39      5.00 o 
   0  13   4       64.10       73.02      6.65 o 
   1  13   4       29.96       25.21      4.91 o 
   2  13   4      464.93      438.98     14.45 o 
   3  13   4        8.86        7.53      3.27 o 
   4  13   4       29.27       40.43      6.55 o 
   5  13   4       40.30       62.57      8.28 o 
   6  13   4      152.10      135.56     12.25 o 
   7  13   4      117.55      118.04     13.34 o 
   8  13   4        0.06        6.38      5.90 o 
  -9  14   4       32.71       26.16     13.07 o 
  -8  14   4        0.87        8.96      5.58 o 
  -7  14   4       42.50       43.35      7.36 o 
  -6  14   4       16.31       11.91      8.17 o 
  -5  14   4      377.65      374.15     15.43 o 
  -4  14   4      212.92      215.71      9.92 o 
  -3  14   4       32.44       44.47      6.81 o 
  -2  14   4       77.43       96.69      8.87 o 
  -1  14   4       37.36       48.33      5.55 o 
   0  14   4      139.63      153.99     10.71 o 
   1  14   4     1113.43     1159.37     45.89 o 
   2  14   4       23.34       18.33      6.34 o 
   3  14   4        0.16        0.16      4.10 o 
   4  14   4        8.02       16.44      8.64 o 
   5  14   4        0.38       11.86      5.53 o 
   6  14   4        6.40       10.46      7.27 o 
   7  14   4       16.38       17.10      6.99 o 
   8  14   4        0.41        8.11      6.61 o 
  -9  15   4       57.46       70.46     14.07 o 
  -8  15   4        3.29        6.54      6.26 o 
  -7  15   4        0.44        2.70      4.79 o 
  -6  15   4        3.91        8.86      7.52 o 
  -5  15   4      329.32      290.35     20.24 o 
  -4  15   4       56.18       66.59      5.48 o 
  -3  15   4      270.88      256.90     14.45 o 
  -2  15   4      294.32      310.19     15.80 o 
  -1  15   4       34.15       36.20      5.59 o 
   0  15   4      159.29      157.46     11.58 o 
   1  15   4       13.97       17.25      6.36 o 
   2  15   4      333.12      349.60     17.39 o 
   3  15   4      320.66      316.88     13.50 o 
   4  15   4        2.28        5.98      5.82 o 
   5  15   4       32.84       51.03      8.26 o 
   6  15   4       26.70       34.14      8.03 o 
   7  15   4       12.21       16.96      6.97 o 
   8  15   4        1.07       14.17      9.92 o 
  -9  16   4        6.68        2.85      8.98 o 
  -8  16   4        1.20        0.00      5.12 o 
  -7  16   4       14.08       21.20      7.28 o 
  -6  16   4        0.12       10.94      5.04 o 
  -5  16   4       47.05       48.32      6.78 o 
  -4  16   4        0.01        3.22      5.14 o 
  -3  16   4      159.26      148.74     11.20 o 
  -2  16   4        5.47        8.71      5.41 o 
  -1  16   4       44.92       47.42      6.43 o 
   0  16   4      156.57      157.56     10.59 o 
   1  16   4       29.01       35.03      6.14 o 
   2  16   4        0.03        4.16      4.92 o 
   3  16   4       91.45       89.74      7.80 o 
   4  16   4        3.56        7.19      6.33 o 
   5  16   4       49.48       43.43      8.56 o 
   6  16   4      114.83      106.75     11.52 o 
   7  16   4       24.18       22.45      7.42 o 
   8  16   4        8.12       10.36     10.74 o 
  -8  17   4        0.96        1.85      6.63 o 
  -7  17   4        0.15        2.66      5.21 o 
  -6  17   4        4.93       16.71      9.02 o 
  -5  17   4      228.34      239.51     15.21 o 
  -4  17   4      111.73      105.12     10.11 o 
  -3  17   4       10.58       11.41      5.21 o 
  -2  17   4        6.69        3.71      5.12 o 
  -1  17   4      176.13      180.68     12.58 o 
   0  17   4      380.00      389.42     20.26 o 
   1  17   4       11.24        4.09      4.74 o 
   2  17   4      161.73      173.64     12.22 o 
   3  17   4       67.08       66.75      7.38 o 
   4  17   4       64.44       70.68     10.59 o 
   5  17   4       34.39       30.98      6.57 o 
   6  17   4       27.15       32.27      8.08 o 
   7  17   4        0.95        8.85      8.52 o 
  -8  18   4       29.76       33.26     15.27 o 
  -7  18   4       27.78        7.64      6.12 o 
  -6  18   4        6.14        6.30      5.75 o 
  -5  18   4        1.48       11.18      9.09 o 
  -4  18   4        9.29       12.63      8.01 o 
  -3  18   4       23.58       33.79      6.24 o 
  -2  18   4        5.25        4.01      4.90 o 
  -1  18   4       73.63       90.09      9.18 o 
   0  18   4        0.11        0.77      4.28 o 
   1  18   4      834.64      809.81     37.89 o 
   2  18   4       20.72       24.22      6.06 o 
   3  18   4        0.28        0.64      6.59 o 
   4  18   4       13.41       21.23      7.49 o 
   5  18   4       11.79       11.30      6.62 o 
   6  18   4        6.82       16.83     12.46 o 
   7  18   4        1.25        0.00      7.06 o 
  -8  19   4        8.43        0.00      6.20 o 
  -7  19   4        7.32       10.07      6.83 o 
  -6  19   4        0.17        6.28      6.42 o 
  -5  19   4       55.75       54.99      9.80 o 
  -4  19   4        0.05        1.81      4.02 o 
  -3  19   4        0.09        0.00      3.77 o 
  -2  19   4       86.14       79.49      8.48 o 
  -1  19   4        2.91        0.00      4.99 o 
   0  19   4       13.09       40.92      6.83 o 
   1  19   4      201.80      219.18     15.83 o 
   2  19   4      792.71      759.17     38.15 o 
   3  19   4       96.82      110.09     10.51 o 
   4  19   4        0.19       14.51      9.55 o 
   5  19   4        3.11        7.60     10.91 o 
   6  19   4        0.01        5.32     13.09 o 
   7  19   4        1.94        0.00      7.89 o 
  -7  20   4        0.18        2.33      5.69 o 
  -6  20   4       33.91       38.48      9.24 o 
  -5  20   4       26.21       32.04      8.47 o 
  -4  20   4       22.31       29.49      6.81 o 
  -3  20   4      205.93      182.27     13.36 o 
  -2  20   4       39.81       54.51      8.06 o 
  -1  20   4        0.02        0.00      4.44 o 
   0  20   4      142.10      139.47     12.16 o 
   1  20   4      202.34      197.48     15.22 o 
   2  20   4        5.96       12.78      6.77 o 
   3  20   4     1004.42      962.22     59.00 o 
   4  20   4        5.11       24.38     21.94 o 
   5  20   4       46.57       66.57     11.67 o 
   6  20   4        2.59       13.04      9.17 o 
  -7  21   4        9.20       15.68      8.32 o 
  -6  21   4        2.38        8.59      6.85 o 
  -5  21   4        0.98        0.00      7.36 o 
  -4  21   4        7.82       16.77      5.96 o 
  -3  21   4       22.14       26.93      7.19 o 
  -2  21   4       53.57       59.81      8.16 o 
  -1  21   4        9.75       18.96      6.05 o 
   0  21   4      249.04      263.94     17.68 o 
   1  21   4       13.03        8.28      5.54 o 
   2  21   4       45.08       67.40      9.02 o 
   3  21   4       77.64       99.77     12.87 o 
   4  21   4       35.63       32.56     10.12 o 
   5  21   4        9.81        9.87      7.45 o 
   6  21   4       61.33       61.68     12.55 o 
  -6  22   4        0.76        9.14     10.17 o 
  -5  22   4       17.04       13.15      6.63 o 
  -4  22   4       55.34       57.95      8.12 o 
  -3  22   4       59.50       68.77      9.11 o 
  -2  22   4      126.01      110.07     10.57 o 
  -1  22   4        2.80       17.59      6.18 o 
   0  22   4       27.93       40.61      8.01 o 
   1  22   4       92.54       92.30     10.63 o 
   2  22   4        6.22        5.83      4.90 o 
   3  22   4        1.44        8.39      7.56 o 
   4  22   4      193.22      195.35     19.79 o 
   5  22   4       37.30       49.48     14.48 o 
  -6  23   4        6.09       11.50      7.39 o 
  -5  23   4       16.89       13.82      7.39 o 
  -4  23   4        0.07        1.03      5.99 o 
  -3  23   4       28.22       15.01      5.91 o 
  -2  23   4       29.37       30.45      7.57 o 
  -1  23   4        7.46        1.13      4.77 o 
   0  23   4        5.04        0.44      4.64 o 
   1  23   4       69.99       65.06      9.51 o 
   2  23   4       12.61       17.53      7.08 o 
   3  23   4        8.68        1.51      5.83 o 
   4  23   4       43.66       85.09     14.71 o 
   5  23   4        2.72        1.96      7.15 o 
  -5  24   4        2.02        3.71      6.55 o 
  -4  24   4        5.49        0.00      5.03 o 
  -3  24   4       23.06       19.15      6.97 o 
  -2  24   4       64.80       65.75     10.62 o 
  -1  24   4       10.63       14.45      7.99 o 
   0  24   4        0.87       10.14      6.93 o 
   1  24   4        0.69        0.00      5.87 o 
   2  24   4        3.62        2.65      7.02 o 
   3  24   4        4.47        0.76      8.67 o 
   4  24   4        0.10        5.64      7.50 o 
  -4  25   4       15.20        3.97      6.86 o 
  -3  25   4        0.90        7.88      5.67 o 
  -2  25   4       10.87        2.50      5.27 o 
  -1  25   4       67.44       72.61     10.09 o 
   0  25   4        7.49        1.90      5.82 o 
   1  25   4        6.82        5.40      6.77 o 
   2  25   4       22.29       17.82      8.44 o 
   3  25   4       12.28       14.53      9.42 o 
   4  25   4       10.94       13.78     12.89 o 
  -3  26   4        0.32       14.30      7.43 o 
  -2  26   4       53.44       54.90     11.08 o 
  -1  26   4        3.64        0.00      7.88 o 
   0  26   4        9.55       12.01      8.55 o 
   1  26   4       46.36       50.48     14.62 o 
   2  26   4        8.78        7.35      9.12 o 
   3  26   4        4.00        0.00      9.85 o 
  -2  27   4        1.09       14.46      7.99 o 
  -1  27   4        1.24        9.18      7.58 o 
   0  27   4       28.16        9.58      7.99 o 
   1  27   4        2.41        5.29      8.94 o 
  -9   0   5        2.25        0.00     14.96 o 
  -7   0   5       63.41       76.38     20.81 o 
  -5   0   5       40.61       35.48      3.21 o 
  -3   0   5       33.97       54.76      4.73 o 
  -1   0   5      109.20      108.21      8.39 o 
   1   0   5      616.56      709.73     34.16 o 
   3   0   5      333.74      284.63     12.51 o 
   5   0   5      701.59      715.33     40.94 o 
   7   0   5        3.07       22.21     17.38 o 
   9   0   5       27.75        7.72     15.03 o 
 -10   1   5       79.38       84.76     19.27 o 
  -9   1   5       58.98       69.85     16.45 o 
  -8   1   5       20.74       34.41     10.60 o 
  -7   1   5       38.49       60.89     13.22 o 
  -6   1   5      638.28      650.02     45.18 o 
  -5   1   5       63.89       71.81     10.75 o 
  -4   1   5      266.09      290.18      8.63 o 
  -3   1   5      275.72      279.98     11.70 o 
  -2   1   5       12.33       11.07      3.98 o 
  -1   1   5       13.99       19.42      2.24 o 
   0   1   5      735.74      794.09     42.10 o 
   1   1   5      239.23      243.56      7.14 o 
   2   1   5      124.54      137.49      4.93 o 
   3   1   5        1.88        3.88      1.79 o 
   4   1   5        1.89        1.01      2.12 o 
   5   1   5      311.90      323.02     13.89 o 
   6   1   5     1558.84     1442.44     68.19 o 
   7   1   5      247.75      197.17     20.11 o 
   8   1   5       13.67       44.76     14.08 o 
   9   1   5        3.27       10.09     10.96 o 
 -10   2   5       48.44       30.20     17.52 o 
  -9   2   5        0.27        4.81      8.28 o 
  -8   2   5        1.04       20.47     14.63 o 
  -7   2   5       16.65       28.37      9.55 o 
  -6   2   5       62.39       84.99     11.30 o 
  -5   2   5        8.50       12.56      3.21 o 
  -4   2   5       38.17       39.49      3.60 o 
  -3   2   5      368.58      372.27     10.50 o 
  -2   2   5     1401.75     1474.38     43.16 o 
  -1   2   5     3839.13     3811.13     95.98 o 
   0   2   5      551.68      490.29     53.53 o 
   1   2   5      172.68      163.62      4.96 o 
   2   2   5       54.54       51.90      4.40 o 
   3   2   5       23.24       20.00      2.58 o 
   4   2   5        0.56        2.96      3.72 o 
   5   2   5      194.17      200.93     13.22 o 
   6   2   5     2160.39     2085.87     90.30 o 
   7   2   5        0.68       14.70     17.29 o 
   8   2   5       63.56       81.50     17.27 o 
   9   2   5        0.01       21.08     20.53 o 
 -10   3   5       22.29       22.66     11.88 o 
  -9   3   5       12.29       34.22     27.68 o 
  -8   3   5       37.97       30.75     27.15 o 
  -7   3   5        1.31        0.00      6.76 o 
  -6   3   5       27.11       31.45      8.97 o 
  -5   3   5        7.13       10.76      4.78 o 
  -4   3   5      105.63      111.14      4.45 o 
  -3   3   5     1382.31     1404.75     43.79 o 
  -2   3   5       11.61       20.50      4.55 o 
  -1   3   5       13.98       27.58      4.94 o 
   0   3   5      521.23      533.93     14.11 o 
   1   3   5     1255.13     1231.77     28.33 o 
   2   3   5     2850.18     3100.73     99.93 o 
   3   3   5      296.02      308.12     13.08 o 
   4   3   5       51.32       51.80      5.90 o 
   5   3   5      368.61      375.75     19.34 o 
   6   3   5        3.85        9.02      8.54 o 
   7   3   5       86.26       82.11      9.62 o 
   8   3   5        6.19       10.05     12.82 o 
   9   3   5        7.02        1.76     11.44 o 
 -10   4   5       86.64       81.57     18.50 o 
  -9   4   5       14.89       36.73     14.06 o 
  -8   4   5       34.94       44.45      8.99 o 
  -7   4   5      135.58      160.00     17.79 o 
  -6   4   5      379.71      369.12     18.10 o 
  -5   4   5      230.91      234.73     10.68 o 
  -4   4   5      118.63      111.36      7.84 o 
  -3   4   5     1767.85     1872.04     48.76 o 
  -2   4   5      733.74      686.45     22.40 o 
  -1   4   5      950.62      969.78     33.22 o 
   0   4   5       22.88       38.11      3.94 o 
   1   4   5      973.67      998.24     37.55 o 
   2   4   5       30.91       42.57      5.43 o 
   3   4   5        0.26       11.60      6.91 o 
   4   4   5       78.40       76.78      6.68 o 
   5   4   5       87.86       76.72      8.05 o 
   6   4   5      146.06      165.42     17.94 o 
   7   4   5       92.05       76.10     15.52 o 
   8   4   5       17.64       14.97     14.95 o 
   9   4   5        1.55        6.67      9.65 o 
 -10   5   5       44.77       47.05     22.05 o 
  -9   5   5        0.51        5.03     13.02 o 
  -8   5   5        5.78       13.18     20.10 o 
  -7   5   5       45.24       46.51     15.23 o 
  -6   5   5       23.61       29.74      4.94 o 
  -5   5   5       31.58       37.41      5.69 o 
  -4   5   5        8.31       10.18      2.19 o 
  -3   5   5      710.39      690.40     18.66 o 
  -2   5   5     2307.33     2244.66     75.42 o 
  -1   5   5      470.21      474.90     31.72 o 
   0   5   5      863.73      824.13     32.78 o 
   1   5   5        0.09        3.92      2.80 o 
   2   5   5       50.57       60.85      7.69 o 
   3   5   5      345.11      301.35     28.87 o 
   4   5   5        3.23        2.49      5.05 o 
   5   5   5       29.80       35.10     14.79 o 
   6   5   5      177.13      149.25     26.64 o 
   7   5   5        0.32        4.60      9.29 o 
   8   5   5        1.28        5.80      7.49 o 
   9   5   5       13.74       16.53     11.32 o 
 -10   6   5       42.18       67.45     20.17 o 
  -9   6   5        5.29        5.12      9.68 o 
  -8   6   5       55.50       57.50     22.38 o 
  -7   6   5        1.88        0.00      5.07 o 
  -6   6   5        0.03        8.39      4.94 o 
  -5   6   5       43.00       51.17      5.66 o 
  -4   6   5       95.05       87.71      4.14 o 
  -3   6   5      580.52      544.23     17.53 o 
  -2   6   5     4019.97     3854.97    116.78 o 
  -1   6   5      168.06      160.37      6.51 o 
   0   6   5       99.12      114.42      4.97 o 
   1   6   5       55.30       50.95      3.99 o 
   2   6   5      105.19      121.74      7.79 o 
   3   6   5       25.26       25.85      8.73 o 
   4   6   5       16.20       14.66      6.32 o 
   5   6   5        4.21        4.13      4.64 o 
   6   6   5        0.02       12.81     19.12 o 
   7   6   5       12.29       35.42      9.18 o 
   8   6   5       22.98       29.41      9.72 o 
   9   6   5      136.47      122.98     23.08 o 
 -10   7   5       36.87       43.96     14.33 o 
  -9   7   5       32.67       51.88     11.62 o 
  -8   7   5       86.51       91.84     13.40 o 
  -7   7   5       12.59        3.94      4.52 o 
  -6   7   5        0.77       14.29      4.78 o 
  -5   7   5      137.76      135.83      8.69 o 
  -4   7   5        0.12        6.77      2.03 o 
  -3   7   5      222.34      237.24      9.26 o 
  -2   7   5     5607.39     5888.21    189.62 o 
  -1   7   5      223.37      241.47      7.80 o 
   0   7   5      149.01      127.65      5.22 o 
   1   7   5       31.51       30.96      4.62 o 
   2   7   5        0.64        8.55      4.34 o 
   3   7   5        6.76        7.15      5.12 o 
   4   7   5        6.43       14.10      4.74 o 
   5   7   5      110.58      119.07     11.42 o 
   6   7   5       51.43       55.39     10.49 o 
   7   7   5      108.49       97.07     13.36 o 
   8   7   5       12.84        8.26      6.52 o 
   9   7   5       41.08       46.90     13.83 o 
 -10   8   5        0.01       23.13     12.24 o 
  -9   8   5       52.86       52.19     11.85 o 
  -8   8   5        3.68       18.10      6.90 o 
  -7   8   5      579.69      583.06     30.24 o 
  -6   8   5        4.40       12.38      4.61 o 
  -5   8   5       16.48       25.17      4.48 o 
  -4   8   5       19.44       16.81      5.13 o 
  -3   8   5      812.81      821.25     24.07 o 
  -2   8   5       70.85       84.44      5.16 o 
  -1   8   5      795.66      769.90     24.69 o 
   0   8   5      100.15       98.09      4.75 o 
   1   8   5       29.27       22.83      2.68 o 
   2   8   5       92.25      114.03      7.74 o 
   3   8   5       49.67       66.03      6.93 o 
   4   8   5      238.46      227.42     14.25 o 
   5   8   5       13.00       27.86      6.66 o 
   6   8   5        1.06        6.63      5.15 o 
   7   8   5        6.02       18.87      7.75 o 
   8   8   5        0.10        6.10      5.60 o 
   9   8   5      120.04      146.24     20.91 o 
 -10   9   5       21.43       36.27     20.08 o 
  -9   9   5       45.90       66.60     13.38 o 
  -8   9   5        1.60        6.61      6.95 o 
  -7   9   5      384.12      381.42     20.72 o 
  -6   9   5      368.12      378.82     19.73 o 
  -5   9   5       19.32       21.78      4.81 o 
  -4   9   5       20.60       28.71      4.66 o 
  -3   9   5      772.29      741.13     22.09 o 
  -2   9   5      304.21      315.16     15.29 o 
  -1   9   5     1030.00     1002.94     25.70 o 
   0   9   5      426.96      418.08     12.92 o 
   1   9   5        9.30       13.07      4.91 o 
   2   9   5      207.21      195.51     11.02 o 
   3   9   5      364.77      402.59     19.17 o 
   4   9   5        9.59        4.77      5.59 o 
   5   9   5        0.07        0.00      4.42 o 
   6   9   5        0.01        5.58      6.00 o 
   7   9   5       38.00       49.85     12.20 o 
   8   9   5        0.61        0.00      7.56 o 
   9   9   5        2.65        0.00      9.61 o 
 -10  10   5        1.22        0.00      9.14 o 
  -9  10   5       56.37       77.90     14.51 o 
  -8  10   5        1.02        5.42      7.07 o 
  -7  10   5      234.86      231.89     14.92 o 
  -6  10   5       70.05       77.25      7.83 o 
  -5  10   5       47.97       50.02      7.05 o 
  -4  10   5       38.63       39.24      3.73 o 
  -3  10   5       56.79       54.15      3.87 o 
  -2  10   5        0.85        2.90      4.42 o 
  -1  10   5      306.52      301.34      9.51 o 
   0  10   5       33.58       31.51      3.54 o 
   1  10   5       20.17       20.55      2.70 o 
   2  10   5        8.11        8.57      4.08 o 
   3  10   5       18.07       20.39      8.09 o 
   4  10   5       19.37       38.02      8.92 o 
   5  10   5        1.22        3.96      6.76 o 
   6  10   5       23.57       11.59      7.49 o 
   7  10   5       13.10       34.64      8.13 o 
   8  10   5       36.29       23.87     12.62 o 
  -9  11   5       19.46       39.60     14.59 o 
  -8  11   5        1.64        2.87      4.55 o 
  -7  11   5        0.02        0.00      4.23 o 
  -6  11   5      373.66      412.50     20.75 o 
  -5  11   5       35.86       37.20      7.22 o 
  -4  11   5      116.35      110.32      6.44 o 
  -3  11   5        2.08        6.99      2.59 o 
  -2  11   5       95.68       86.80      4.79 o 
  -1  11   5        6.40        5.39      2.02 o 
   0  11   5      354.82      358.85     10.84 o 
   1  11   5      265.47      277.00      9.62 o 
   2  11   5      166.92      166.67     11.69 o 
   3  11   5       44.13       51.48      7.22 o 
   4  11   5       36.90       45.69      7.27 o 
   5  11   5        0.39        0.00      4.50 o 
   6  11   5        7.59       13.14      6.74 o 
   7  11   5       27.69       24.06      7.81 o 
   8  11   5       21.05       22.15      8.79 o 
  -9  12   5      264.70      263.64     22.32 o 
  -8  12   5        1.46        0.00      5.13 o 
  -7  12   5       91.82       76.22      8.90 o 
  -6  12   5       40.66       39.66      6.85 o 
  -5  12   5       47.90       42.27      5.62 o 
  -4  12   5       17.55       14.01      4.11 o 
  -3  12   5       22.99       20.95      6.89 o 
  -2  12   5       43.48       54.35      5.30 o 
  -1  12   5       19.57       16.15      4.48 o 
   0  12   5        6.96        7.01      3.63 o 
   1  12   5      260.24      244.63     10.17 o 
   2  12   5      324.13      339.35     15.34 o 
   3  12   5       94.53      108.49      8.90 o 
   4  12   5      109.32       97.18     10.20 o 
   5  12   5      171.96      164.40     14.30 o 
   6  12   5       20.07       32.79     11.44 o 
   7  12   5       20.63       37.75     15.54 o 
   8  12   5        0.35        0.00     10.03 o 
  -9  13   5        5.73       42.34     20.47 o 
  -8  13   5      108.42       98.45     11.30 o 
  -7  13   5       16.84       31.55      7.75 o 
  -6  13   5      209.31      198.98     15.89 o 
  -5  13   5       22.08       25.93      5.35 o 
  -4  13   5       38.52       36.37      4.11 o 
  -3  13   5       15.40       15.01      5.26 o 
  -2  13   5       22.82       23.60      5.62 o 
  -1  13   5      107.38      104.46      7.91 o 
   0  13   5        0.02        0.00      3.54 o 
   1  13   5      271.83      246.31     15.18 o 
   2  13   5      214.12      218.19     11.27 o 
   3  13   5      181.07      176.89     11.98 o 
   4  13   5      194.32      168.67     12.74 o 
   5  13   5      120.63      109.85     11.16 o 
   6  13   5       10.38       16.67     10.20 o 
   7  13   5        6.04       10.28      6.56 o 
   8  13   5        0.51        4.14      6.56 o 
  -9  14   5        4.50       28.74     15.77 o 
  -8  14   5       16.60       17.23      6.28 o 
  -7  14   5        6.27       10.68      7.33 o 
  -6  14   5      139.67      125.00     10.69 o 
  -5  14   5       44.39       51.28      7.27 o 
  -4  14   5      108.45      106.68      8.40 o 
  -3  14   5      110.30      108.63     10.50 o 
  -2  14   5      101.05       91.26      7.90 o 
  -1  14   5       10.92       12.12      4.44 o 
   0  14   5      565.83      595.86     27.33 o 
   1  14   5     1660.99     1849.04     73.63 o 
   2  14   5       62.58       75.10      7.60 o 
   3  14   5      820.64      799.27     35.94 o 
   4  14   5       19.54       31.32      6.51 o 
   5  14   5        7.13       16.95      5.98 o 
   6  14   5      175.05      165.32     14.54 o 
   7  14   5       26.05       33.25      8.53 o 
   8  14   5        1.70        6.87      7.51 o 
  -9  15   5        2.06       25.83     16.81 o 
  -8  15   5        0.08        0.00      6.55 o 
  -7  15   5       12.71       23.74      8.49 o 
  -6  15   5       62.46       56.15      7.38 o 
  -5  15   5        1.42        0.00      4.54 o 
  -4  15   5        0.15        3.77      4.07 o 
  -3  15   5       20.21       29.09      5.80 o 
  -2  15   5        2.94        6.04      4.12 o 
  -1  15   5     1181.68     1172.33     47.83 o 
   0  15   5      163.14      170.93     14.51 o 
   1  15   5       79.27       71.79      7.99 o 
   2  15   5      110.41      117.21      8.49 o 
   3  15   5       94.61      119.37     13.56 o 
   4  15   5        3.23       16.76      9.08 o 
   5  15   5       23.30       31.52      6.90 o 
   6  15   5       19.32       24.31      7.26 o 
   7  15   5        0.09       10.16      8.33 o 
  -8  16   5        0.46        2.85      5.72 o 
  -7  16   5        5.80       20.42     13.72 o 
  -6  16   5       66.13       67.15      9.84 o 
  -5  16   5      127.67      105.28     13.31 o 
  -4  16   5      149.71      118.78      9.84 o 
  -3  16   5       86.58       83.71      8.52 o 
  -2  16   5      138.31      143.71     10.86 o 
  -1  16   5      240.41      252.26     16.09 o 
   0  16   5      294.80      285.34     22.20 o 
   1  16   5      655.86      640.94     30.22 o 
   2  16   5       33.26       31.13      5.50 o 
   3  16   5        0.25        0.00      5.27 o 
   4  16   5      203.97      206.94     18.90 o 
   5  16   5       22.02       20.41      9.29 o 
   6  16   5       27.40       14.52      7.98 o 
   7  16   5       22.52       23.00      9.20 o 
  -8  17   5        0.00        2.24      6.27 o 
  -7  17   5       13.02       29.66      9.52 o 
  -6  17   5        7.97        7.35      6.01 o 
  -5  17   5       29.26       20.90      6.95 o 
  -4  17   5       69.28       62.74      7.49 o 
  -3  17   5      232.49      220.74     14.18 o 
  -2  17   5       29.42       28.39      7.03 o 
  -1  17   5       92.57       94.60      9.57 o 
   0  17   5       26.79       27.41      6.22 o 
   1  17   5       74.68       85.13      9.32 o 
   2  17   5     1285.76     1328.43     76.30 o 
   3  17   5        0.31       11.71     10.86 o 
   4  17   5       46.73       66.62     11.28 o 
   5  17   5        4.49        0.00      9.36 o 
   6  17   5        3.42        0.14      5.95 o 
   7  17   5        5.22       17.40     11.65 o 
  -8  18   5       13.85        5.11      6.60 o 
  -7  18   5       12.18       20.62     11.16 o 
  -6  18   5        0.96        5.55      6.10 o 
  -5  18   5       13.07       18.90      7.19 o 
  -4  18   5       19.69       28.87      6.78 o 
  -3  18   5      128.20      116.96     10.91 o 
  -2  18   5       14.52       22.80      5.95 o 
  -1  18   5        6.69        3.84      5.17 o 
   0  18   5        0.00        0.00      4.86 o 
   1  18   5       24.13       34.04     10.60 o 
   2  18   5      193.56      184.21     17.79 o 
   3  18   5       86.17       94.70     13.29 o 
   4  18   5       24.08       32.20      8.82 o 
   5  18   5        9.42        7.88      8.07 o 
   6  18   5        3.90        9.49      8.35 o 
   7  18   5        1.60       16.24     10.20 o 
  -7  19   5        3.10        4.97      6.55 o 
  -6  19   5       17.70        9.06      7.19 o 
  -5  19   5        0.04       25.91     31.71 o 
  -4  19   5       23.39       18.46      5.91 o 
  -3  19   5      176.29      160.45     13.08 o 
  -2  19   5        1.37        4.36      5.32 o 
  -1  19   5       12.05        0.00      5.36 o 
   0  19   5       42.72       57.86     19.61 o 
   1  19   5       59.03       78.61     11.34 o 
   2  19   5      311.71      333.54     25.56 o 
   3  19   5       31.48       35.08      9.50 o 
   4  19   5       16.98       33.41     12.84 o 
   5  19   5       70.72       85.47     14.03 o 
   6  19   5       26.19       28.99     13.63 o 
  -7  20   5       11.30       13.27      7.52 o 
  -6  20   5       32.52       44.59      9.54 o 
  -5  20   5      130.81      141.87     19.01 o 
  -4  20   5        1.89        0.00      4.92 o 
  -3  20   5       15.99       25.24     10.66 o 
  -2  20   5       16.50       36.56      7.82 o 
  -1  20   5       21.51       28.47      6.82 o 
   0  20   5       66.65       76.51      9.68 o 
   1  20   5       59.52       86.12      9.85 o 
   2  20   5        3.37        5.30      7.80 o 
   3  20   5      112.37      102.67     14.10 o 
   4  20   5       15.06        1.88      7.56 o 
   5  20   5        0.15        0.00      8.05 o 
   6  20   5        3.60        0.00      7.84 o 
  -6  21   5       27.98       21.31      8.54 o 
  -5  21   5       56.63       67.82     11.69 o 
  -4  21   5        2.06       10.99      5.22 o 
  -3  21   5        0.43        9.20      5.76 o 
  -2  21   5        0.13       10.00      6.14 o 
  -1  21   5       24.64       29.18      7.09 o 
   0  21   5       10.74       22.90      7.11 o 
   1  21   5      188.68      201.53     15.83 o 
   2  21   5        0.98        0.00      6.20 o 
   3  21   5      537.28      532.94     40.26 o 
   4  21   5       97.44      111.55     14.57 o 
   5  21   5        5.74       14.11      8.80 o 
  -6  22   5       29.40       23.08     14.18 o 
  -5  22   5       51.02       52.50     11.01 o 
  -4  22   5       76.09       61.84      8.32 o 
  -3  22   5        7.34       14.28      5.97 o 
  -2  22   5      256.02      259.81     18.48 o 
  -1  22   5      139.19      142.16     13.08 o 
   0  22   5       61.47       75.20      9.68 o 
   1  22   5       57.22       54.43      8.94 o 
   2  22   5        6.45        2.31      6.71 o 
   3  22   5       37.68       38.40     10.36 o 
   4  22   5        3.72       21.07     11.86 o 
   5  22   5      100.23       95.62     16.64 o 
  -5  23   5       12.24        7.88      7.19 o 
  -4  23   5       11.62       21.16     12.65 o 
  -3  23   5      109.64      108.67     11.79 o 
  -2  23   5       47.73       50.81      9.33 o 
  -1  23   5       10.90        1.26      4.83 o 
   0  23   5        4.02        5.68      6.88 o 
   1  23   5        1.48        2.23      6.35 o 
   2  23   5        7.61        8.68      7.60 o 
   3  23   5        7.23       10.37      8.21 o 
   4  23   5       24.67       36.98     10.30 o 
  -5  24   5        3.20        0.00      6.82 o 
  -4  24   5       44.14       48.68     10.68 o 
  -3  24   5        0.80        8.51      6.54 o 
  -2  24   5       57.17       54.18      8.86 o 
  -1  24   5       27.17       22.95      8.12 o 
   0  24   5       71.58       81.33     10.52 o 
   1  24   5       75.30       73.56     13.80 o 
   2  24   5        0.70       22.17      9.50 o 
   3  24   5        4.76       16.45      8.91 o 
  -4  25   5       21.95       21.90      9.94 o 
  -3  25   5        0.04        8.49      5.79 o 
  -2  25   5       46.84       55.81      9.30 o 
  -1  25   5       54.34       51.56      9.53 o 
   0  25   5       13.74       32.94     18.97 o 
   1  25   5       52.25       74.87     13.70 o 
   2  25   5        8.88       15.00      9.32 o 
   3  25   5        2.39        0.00      8.34 o 
  -2  26   5        0.12       17.97     13.10 o 
  -1  26   5       59.72       59.44     10.35 o 
   0  26   5       23.45       26.04     13.98 o 
   1  26   5        1.27        0.00     10.62 o 
 -10   0   6       20.08        9.26     14.70 o 
  -8   0   6      230.68      249.62     38.34 o 
  -6   0   6       50.41       42.15     12.95 o 
  -4   0   6        6.49        2.15      7.70 o 
  -2   0   6     1097.72     1043.58     41.18 o 
   0   0   6        5.39       11.40      3.62 o 
   2   0   6       14.60       24.27     10.23 o 
   4   0   6      268.35      249.04     19.50 o 
   6   0   6       48.79       25.23     19.80 o 
   8   0   6       31.79       65.16     23.29 o 
 -10   1   6       78.57       63.96     17.26 o 
  -9   1   6       36.40       38.70     13.06 o 
  -8   1   6        1.83        0.00      7.47 o 
  -7   1   6        0.41        0.00      7.19 o 
  -6   1   6        0.38        4.83      8.92 o 
  -5   1   6        0.03        0.00      2.62 o 
  -4   1   6       67.28       62.41      6.29 o 
  -3   1   6      381.96      399.76     22.78 o 
  -2   1   6       35.52       56.76      4.24 o 
  -1   1   6        6.68       10.14      2.72 o 
   0   1   6        0.05        0.29      2.72 o 
   1   1   6     2586.46     2794.65     75.27 o 
   2   1   6        0.87        5.86      3.02 o 
   3   1   6       82.07       78.26      5.58 o 
   4   1   6      510.31      454.13     19.87 o 
   5   1   6        0.07        4.17      7.97 o 
   6   1   6        9.02        0.00     16.44 o 
   7   1   6      183.18      167.77     25.22 o 
   8   1   6       43.50       29.48     14.40 o 
   9   1   6       23.64        0.00     11.64 o 
 -10   2   6        0.04        5.15      9.58 o 
  -9   2   6        0.11        0.00     11.27 o 
  -8   2   6       40.77       45.65     13.57 o 
  -7   2   6      107.29      115.80     21.31 o 
  -6   2   6      246.54      248.20     23.10 o 
  -5   2   6       29.50       37.74      5.86 o 
  -4   2   6       68.79       80.07      6.17 o 
  -3   2   6     1571.53     1615.66     57.03 o 
  -2   2   6     1365.52     1496.83     52.74 o 
  -1   2   6      239.93      244.90      8.16 o 
   0   2   6       37.19       35.90      5.52 o 
   1   2   6      641.28      648.02     17.19 o 
   2   2   6       69.47       66.83      3.21 o 
   3   2   6      115.38      108.46      7.24 o 
   4   2   6        3.72       10.17      6.11 o 
   5   2   6     1454.70     1494.39     64.36 o 
   6   2   6      680.74      689.13     62.73 o 
   7   2   6       31.56       32.05     17.88 o 
   8   2   6        8.60        0.56      8.87 o 
   9   2   6        1.60        0.00     12.59 o 
 -10   3   6       13.90        9.09     11.72 o 
  -9   3   6       24.09       45.53     21.37 o 
  -8   3   6        7.81       30.39     11.69 o 
  -7   3   6       77.79       82.97     12.39 o 
  -6   3   6      105.81       80.26      7.58 o 
  -5   3   6      239.69      239.98     11.77 o 
  -4   3   6        0.20        0.37      2.08 o 
  -3   3   6      112.27      100.86      5.35 o 
  -2   3   6     1000.32     1022.11     28.85 o 
  -1   3   6       12.88       18.69      3.88 o 
   0   3   6      325.28      365.36     17.52 o 
   1   3   6      106.86      101.47      4.73 o 
   2   3   6        2.74        5.18      3.81 o 
   3   3   6       35.96       36.09      4.98 o 
   4   3   6       54.67       56.50      6.83 o 
   5   3   6       90.01       80.70     10.06 o 
   6   3   6       84.52       83.70     18.49 o 
   7   3   6       77.00       71.54     16.80 o 
   8   3   6        3.68        0.00     11.54 o 
   9   3   6       18.53       29.05     14.80 o 
 -10   4   6        6.21       15.54     11.75 o 
  -9   4   6       14.09       16.68     10.58 o 
  -8   4   6        1.78        0.00     14.73 o 
  -7   4   6        0.00        0.24      6.40 o 
  -6   4   6        1.08        0.00      8.79 o 
  -5   4   6        0.40        6.94      3.32 o 
  -4   4   6        3.49        6.57      3.80 o 
  -3   4   6       21.10       18.12      2.91 o 
  -2   4   6      362.28      319.92     14.73 o 
  -1   4   6      526.44      540.26     21.33 o 
   0   4   6       42.68       36.50      2.84 o 
   1   4   6       55.51       54.91      3.02 o 
   2   4   6      278.97      292.63     16.27 o 
   3   4   6        9.16       13.87      4.39 o 
   4   4   6      106.79      108.86     12.85 o 
   5   4   6      506.89      501.57     31.40 o 
   6   4   6       62.02       54.57      9.94 o 
   7   4   6      159.10      155.00     25.44 o 
   8   4   6        9.11        0.00     10.22 o 
   9   4   6       37.02       44.52     26.81 o 
 -10   5   6        2.82       14.33     10.20 o 
  -9   5   6      103.14       96.01     17.85 o 
  -8   5   6      143.97      169.86     38.16 o 
  -7   5   6       81.25       86.14     24.60 o 
  -6   5   6        3.82        3.95      3.63 o 
  -5   5   6        6.57       21.07      5.20 o 
  -4   5   6      253.52      248.81      9.06 o 
  -3   5   6      766.75      769.69     23.08 o 
  -2   5   6      177.40      156.15     16.62 o 
  -1   5   6      326.77      341.77     14.15 o 
   0   5   6       24.95       18.24      4.04 o 
   1   5   6       97.04       95.79      7.40 o 
   2   5   6        2.32        2.39      3.68 o 
   3   5   6       63.60       68.78      8.53 o 
   4   5   6        0.58        9.38      8.91 o 
   5   5   6       29.07       40.22      7.72 o 
   6   5   6       16.56       31.95      8.78 o 
   7   5   6        4.77        7.54      5.77 o 
   8   5   6        2.79       10.54     11.65 o 
 -10   6   6       35.70       45.63     13.94 o 
  -9   6   6       42.60       51.95     14.93 o 
  -8   6   6        9.63       16.40      8.21 o 
  -7   6   6      137.97      123.84     13.63 o 
  -6   6   6        7.50        1.15      4.91 o 
  -5   6   6       41.80       48.84      5.89 o 
  -4   6   6       69.28       71.94      4.69 o 
  -3   6   6      493.88      488.08     19.47 o 
  -2   6   6       52.88       52.92      4.76 o 
  -1   6   6      165.41      147.08      7.94 o 
   0   6   6       35.40       41.42      3.89 o 
   1   6   6       62.63       62.29      5.60 o 
   2   6   6      295.37      335.61     17.65 o 
   3   6   6       14.78       29.77     10.03 o 
   4   6   6      501.36      461.58     28.05 o 
   5   6   6      491.39      463.86     42.50 o 
   6   6   6       21.28       21.07     14.52 o 
   7   6   6       17.10        9.35     13.68 o 
   8   6   6        1.50        0.00     12.65 o 
 -10   7   6       58.45       68.15     15.51 o 
  -9   7   6       27.29       28.37     11.91 o 
  -8   7   6       21.16       27.84      8.22 o 
  -7   7   6      902.35      889.82     43.05 o 
  -6   7   6        0.45        0.00      3.84 o 
  -5   7   6       49.86       52.52      7.75 o 
  -4   7   6       69.19       62.14      4.98 o 
  -3   7   6        5.42        1.62      2.49 o 
  -2   7   6      327.63      292.02     10.43 o 
  -1   7   6       17.71       28.54      4.83 o 
   0   7   6       21.04       25.93      3.52 o 
   1   7   6        1.24        6.69      4.31 o 
   2   7   6      492.81      514.00     22.81 o 
   3   7   6      322.83      343.65     20.95 o 
   4   7   6      130.85      138.02     12.07 o 
   5   7   6      137.71      146.32     12.87 o 
   6   7   6       17.49       33.24      8.05 o 
   7   7   6        2.80       26.31      8.86 o 
   8   7   6       26.01       25.17     11.40 o 
 -10   8   6        6.62        7.85      8.99 o 
  -9   8   6       17.74       33.33     12.71 o 
  -8   8   6       18.51       26.38     13.03 o 
  -7   8   6      328.29      347.21     20.93 o 
  -6   8   6      241.88      268.27     16.60 o 
  -5   8   6       10.11       13.11      4.43 o 
  -4   8   6       17.04       16.88      5.72 o 
  -3   8   6        8.04       10.84      2.99 o 
  -2   8   6      536.04      581.39     18.76 o 
  -1   8   6      126.18      123.20      6.05 o 
   0   8   6        5.05        6.83      2.48 o 
   1   8   6      169.96      150.93      9.92 o 
   2   8   6       34.05       50.50      6.78 o 
   3   8   6      369.80      394.59     22.23 o 
   4   8   6       64.13       89.74     10.48 o 
   5   8   6       66.98       68.84      9.14 o 
   6   8   6      123.82      115.66     14.40 o 
   7   8   6        9.45       15.32      8.26 o 
   8   8   6        0.78        0.00      8.65 o 
  -9   9   6        2.05       16.11     20.30 o 
  -8   9   6       50.59       69.78     14.09 o 
  -7   9   6      135.92      137.99     12.52 o 
  -6   9   6       10.33       31.93      6.49 o 
  -5   9   6       39.85       39.88      5.23 o 
  -4   9   6       56.16       63.97      8.61 o 
  -3   9   6      904.07      906.75     29.03 o 
  -2   9   6      316.63      345.05     12.49 o 
  -1   9   6        5.56       16.86      5.36 o 
   0   9   6      446.55      414.49     14.70 o 
   1   9   6      762.41      752.44     29.36 o 
   2   9   6     2094.66     2213.04     88.98 o 
   3   9   6       94.80       95.48     10.02 o 
   4   9   6       36.44       60.15      8.34 o 
   5   9   6      304.40      265.15     18.55 o 
   6   9   6        9.57       12.43      6.94 o 
   7   9   6      199.96      172.67     17.69 o 
   8   9   6       19.25       17.52      9.12 o 
  -9  10   6        3.01        6.95     10.53 o 
  -8  10   6        0.26        0.00      9.24 o 
  -7  10   6        7.46        8.18      5.37 o 
  -6  10   6       37.64       52.82      7.48 o 
  -5  10   6      149.16      139.53     11.35 o 
  -4  10   6       39.53       43.68      4.12 o 
  -3  10   6      817.88      808.39     27.03 o 
  -2  10   6      201.98      192.39      8.30 o 
  -1  10   6      125.85      120.07      5.74 o 
   0  10   6      371.22      359.88     12.59 o 
   1  10   6      313.57      321.13     16.23 o 
   2  10   6      153.89      167.74     11.30 o 
   3  10   6       68.20       86.27      9.05 o 
   4  10   6      223.60      231.41     18.72 o 
   5  10   6      598.41      530.29     37.87 o 
   6  10   6       14.74       18.98      7.51 o 
   7  10   6        2.29        4.43      6.08 o 
   8  10   6        0.24       38.71     20.53 o 
  -9  11   6        0.01        0.00      6.37 o 
  -8  11   6       38.46       43.32     10.66 o 
  -7  11   6       13.42       20.71      8.69 o 
  -6  11   6        8.70       10.16      5.11 o 
  -5  11   6      173.44      168.86     10.75 o 
  -4  11   6        4.47        7.52      3.66 o 
  -3  11   6       56.88       70.73      5.20 o 
  -2  11   6       44.90       39.73      3.73 o 
  -1  11   6       30.20       28.35      3.20 o 
   0  11   6       67.92       71.77      7.55 o 
   1  11   6      173.38      166.00     10.03 o 
   2  11   6       53.85       79.78      8.34 o 
   3  11   6      211.66      195.65     13.92 o 
   4  11   6        4.64        2.21      5.13 o 
   5  11   6       38.01       45.91      9.56 o 
   6  11   6       27.60       33.06     15.29 o 
   7  11   6        0.36        7.02      6.57 o 
   8  11   6        9.44       20.44      9.46 o 
  -9  12   6       16.77       38.69      9.59 o 
  -8  12   6        0.41        0.00      6.09 o 
  -7  12   6        0.25        3.15      5.26 o 
  -6  12   6        2.59        0.00      4.28 o 
  -5  12   6       36.73       38.13      5.59 o 
  -4  12   6       15.75       18.42      3.48 o 
  -3  12   6      277.31      274.90     12.61 o 
  -2  12   6      221.99      212.63     11.34 o 
  -1  12   6       80.94       90.11      8.02 o 
   0  12   6      120.68      110.42      7.69 o 
   1  12   6        0.00        2.32      3.17 o 
   2  12   6      233.93      214.39     12.56 o 
   3  12   6      143.40      145.50     11.14 o 
   4  12   6      124.38      150.89     13.48 o 
   5  12   6       53.98       36.86      7.49 o 
   6  12   6       26.51       31.99      9.28 o 
   7  12   6       40.25       30.98      9.90 o 
   8  12   6        1.47        9.00      9.58 o 
  -9  13   6        4.10        2.63      8.54 o 
  -8  13   6       24.07       42.96      9.25 o 
  -7  13   6       64.79       80.17      8.76 o 
  -6  13   6        4.49       11.44      6.95 o 
  -5  13   6       18.22       36.65      7.02 o 
  -4  13   6        0.04        0.00      2.63 o 
  -3  13   6        0.45        0.00      6.19 o 
  -2  13   6        0.59        5.56      5.15 o 
  -1  13   6        0.50        7.83      5.24 o 
   0  13   6       19.41       17.65      4.68 o 
   1  13   6      361.28      361.23     23.55 o 
   2  13   6      262.18      256.17     17.08 o 
   3  13   6       90.84       90.96      8.74 o 
   4  13   6        9.46       21.16      9.40 o 
   5  13   6       40.49       71.84      9.24 o 
   6  13   6       10.23       12.08      7.17 o 
   7  13   6        2.47        0.00      6.54 o 
  -8  14   6        9.00        3.50      8.81 o 
  -7  14   6       14.55       13.96     12.52 o 
  -6  14   6       16.41       16.80      6.74 o 
  -5  14   6        1.64        3.62     11.21 o 
  -4  14   6       14.19       27.11      8.15 o 
  -3  14   6        1.20        4.41      5.56 o 
  -2  14   6        6.96       14.53      4.79 o 
  -1  14   6       46.52       57.73      7.03 o 
   0  14   6       72.24       96.83      9.01 o 
   1  14   6     2128.03     2254.76    121.29 o 
   2  14   6       14.70       23.14      7.74 o 
   3  14   6      101.89      108.16     12.71 o 
   4  14   6       19.65       20.58      7.05 o 
   5  14   6      108.83      100.69     11.51 o 
   6  14   6        4.31        1.80      5.82 o 
   7  14   6        0.63       26.35     19.76 o 
  -8  15   6        0.28        0.00      7.02 o 
  -7  15   6        5.16       14.32      7.57 o 
  -6  15   6       57.42       56.16      8.95 o 
  -5  15   6        0.58        4.06      6.51 o 
  -4  15   6      273.78      274.10     16.17 o 
  -3  15   6      138.21      121.54      9.47 o 
  -2  15   6      251.86      260.11     15.34 o 
  -1  15   6       12.33       14.89      7.03 o 
   0  15   6      228.54      235.03     15.16 o 
   1  15   6      420.47      445.22     31.91 o 
   2  15   6      270.67      300.72     23.32 o 
   3  15   6      161.50      171.37     17.33 o 
   4  15   6        2.25       11.45      8.23 o 
   5  15   6       14.15       13.31      7.54 o 
   6  15   6        7.38        7.97      7.45 o 
   7  15   6        2.54       10.26      8.43 o 
  -8  16   6       10.85       18.86     13.87 o 
  -7  16   6       66.67       66.53     10.51 o 
  -6  16   6       10.79       25.54     12.93 o 
  -5  16   6       78.95       93.89     11.36 o 
  -4  16   6      151.82      186.98     26.14 o 
  -3  16   6       46.60       37.91      7.55 o 
  -2  16   6       79.91       84.93     12.16 o 
  -1  16   6        0.67        2.53      4.26 o 
   0  16   6      113.52      108.47      9.56 o 
   1  16   6      671.07      674.88     42.71 o 
   2  16   6      510.68      558.47     40.07 o 
   3  16   6        7.53        0.00      7.39 o 
   4  16   6      148.13      132.05     14.93 o 
   5  16   6        3.11       11.73      9.84 o 
   6  16   6      103.97      107.57     16.58 o 
   7  16   6       14.85       10.18      9.05 o 
  -8  17   6       98.91      115.37     18.23 o 
  -7  17   6      140.95      139.73     15.78 o 
  -6  17   6      245.66      262.16     20.96 o 
  -5  17   6        0.01        0.00      7.24 o 
  -4  17   6        2.93        0.00      4.76 o 
  -3  17   6       75.19       73.58      8.00 o 
  -2  17   6       20.46       22.40      5.40 o 
  -1  17   6       90.78       98.96     10.29 o 
   0  17   6      143.67      131.81     10.41 o 
   1  17   6      194.68      230.77     22.04 o 
   2  17   6      392.76      431.04     32.14 o 
   3  17   6       85.12      119.20     16.08 o 
   4  17   6        1.47        7.58      6.89 o 
   5  17   6       15.89       18.70      8.68 o 
   6  17   6        5.84       10.99     12.56 o 
  -7  18   6       52.86       58.70     11.00 o 
  -6  18   6       14.62       31.18     10.93 o 
  -5  18   6       41.83       49.25      9.57 o 
  -4  18   6       39.87       45.91      7.43 o 
  -3  18   6        8.40       15.05      5.85 o 
  -2  18   6      152.43      138.55     10.97 o 
  -1  18   6       15.17        5.92      5.44 o 
   0  18   6      126.72      118.62     10.55 o 
   1  18   6      131.13      154.13     16.18 o 
   2  18   6       14.50       32.18      9.58 o 
   3  18   6        5.90       14.38      9.19 o 
   4  18   6       29.77       47.08     10.69 o 
   5  18   6        5.61        9.56      7.68 o 
   6  18   6       13.10       13.78      8.79 o 
  -7  19   6        4.91       18.35     14.23 o 
  -6  19   6        0.93        0.00      6.93 o 
  -5  19   6       16.32       27.34      8.35 o 
  -4  19   6       29.25       12.98      6.75 o 
  -3  19   6        0.01       12.00      7.86 o 
  -2  19   6        1.10       22.05      6.91 o 
  -1  19   6       32.34       26.05      6.99 o 
   0  19   6       15.16       32.90      6.66 o 
   1  19   6      122.30      129.99     14.80 o 
   2  19   6        2.68        0.00      7.77 o 
   3  19   6       72.34      110.16     21.81 o 
   4  19   6        0.35        4.26      6.96 o 
   5  19   6        8.28        1.84      6.91 o 
  -6  20   6        4.72        9.71      8.08 o 
  -5  20   6        1.18        0.00      6.16 o 
  -4  20   6       25.99       22.67      8.12 o 
  -3  20   6       64.61       53.63      8.10 o 
  -2  20   6       73.37       76.62      9.83 o 
  -1  20   6        0.47        0.66      5.51 o 
   0  20   6       32.81       46.34      7.91 o 
   1  20   6        3.13        5.06      9.40 o 
   2  20   6        0.05        7.18     16.37 o 
   3  20   6       50.80       56.37     12.14 o 
   4  20   6        0.02        0.00     10.04 o 
   5  20   6        0.16        0.00      7.15 o 
  -6  21   6       21.56       19.43      9.05 o 
  -5  21   6       55.16       58.40     11.33 o 
  -4  21   6        5.84        0.00      6.60 o 
  -3  21   6      182.79      181.36     15.57 o 
  -2  21   6        0.04        7.08      5.70 o 
  -1  21   6       43.26       50.18      7.98 o 
   0  21   6        0.05        1.55      4.74 o 
   1  21   6        0.11        1.27      6.74 o 
   2  21   6        2.14        6.09      8.72 o 
   3  21   6        0.60       24.29     12.24 o 
   4  21   6        5.97        3.68     11.01 o 
   5  21   6        0.97        0.00      7.43 o 
  -5  22   6       16.85       33.21      9.77 o 
  -4  22   6       12.64       19.69      8.08 o 
  -3  22   6        0.97        2.63      5.40 o 
  -2  22   6       13.55       15.07      7.70 o 
  -1  22   6       27.63       48.52      8.35 o 
   0  22   6        9.44       11.88      7.78 o 
   1  22   6       57.60       59.54     11.78 o 
   2  22   6       35.26       44.30     14.58 o 
   3  22   6       46.60       63.34     16.02 o 
   4  22   6        4.46        8.76      8.81 o 
  -5  23   6        3.71        8.19      7.58 o 
  -4  23   6        1.86        9.24      7.74 o 
  -3  23   6        0.17        1.62      6.70 o 
  -2  23   6        0.23        7.42      7.94 o 
  -1  23   6        4.15        5.72      5.33 o 
   0  23   6        0.52       17.65      9.77 o 
   1  23   6       30.13       46.71     11.14 o 
   2  23   6        9.71       10.80      8.25 o 
   3  23   6        0.04        0.00      7.65 o 
  -4  24   6        0.62        0.00      8.12 o 
  -3  24   6       11.23       16.64      7.06 o 
  -2  24   6        2.72        6.06      6.87 o 
  -1  24   6        1.74        9.91      8.45 o 
   0  24   6        7.63        9.91     11.52 o 
   1  24   6       10.23        9.85      7.89 o 
   2  24   6      101.02      104.58     16.80 o 
  -3  25   6        0.55        0.50      6.68 o 
  -2  25   6        6.37       15.68      6.89 o 
  -1  25   6       94.15      111.61     15.16 o 
   0  25   6       44.38       49.19     12.41 o 
   1  25   6        5.71        4.63      8.47 o 
  -9   0   7      179.15      190.58     37.59 o 
  -7   0   7      327.39      276.01     37.81 o 
  -5   0   7      109.30      110.24     16.85 o 
  -3   0   7      207.72      240.82     18.50 o 
  -1   0   7      132.15      153.01     10.94 o 
   1   0   7       32.93       37.49      4.98 o 
   3   0   7      222.98      262.07     34.18 o 
   5   0   7       11.52       19.86     18.19 o 
   7   0   7        0.78        0.00     15.10 o 
 -10   1   7       13.82       41.30     14.97 o 
  -9   1   7        1.70        2.40      9.80 o 
  -8   1   7       99.59      111.17     25.20 o 
  -7   1   7       92.63       77.67     14.01 o 
  -6   1   7       55.67       54.69     12.22 o 
  -5   1   7        0.19        6.94      4.41 o 
  -4   1   7       55.70       79.48      5.63 o 
  -3   1   7      147.02      157.21      8.74 o 
  -2   1   7       75.64       73.52      4.90 o 
  -1   1   7        2.11        9.29      3.29 o 
   0   1   7      618.45      582.81     26.26 o 
   1   1   7       53.78       66.20      4.37 o 
   2   1   7        8.60        9.58      3.80 o 
   3   1   7       24.76       28.02      6.20 o 
   4   1   7        2.55        0.00     11.58 o 
   5   1   7       95.20      100.74     28.43 o 
   6   1   7       23.91       36.93     15.15 o 
   7   1   7        1.74        0.00     14.70 o 
   8   1   7        1.80       41.67     21.00 o 
 -10   2   7       24.91       32.31     18.62 o 
  -9   2   7       12.99       17.56     35.10 o 
  -8   2   7        0.72        0.00      7.98 o 
  -7   2   7       63.59       67.42     22.68 o 
  -6   2   7      140.70      119.54     16.58 o 
  -5   2   7        1.67        2.41      3.93 o 
  -4   2   7        0.01        0.00      2.61 o 
  -3   2   7      244.43      266.42     14.44 o 
  -2   2   7        1.14        3.66      4.69 o 
  -1   2   7      318.49      311.15     10.94 o 
   0   2   7       22.39       15.54      3.98 o 
   1   2   7       48.47       44.17      5.06 o 
   2   2   7        5.72       11.17     11.05 o 
   3   2   7      766.10      667.45     28.93 o 
   4   2   7      842.67      833.44     42.07 o 
   5   2   7     1542.35     1524.95    126.87 o 
   6   2   7      346.54      323.57     42.22 o 
   7   2   7       17.76       20.77     12.54 o 
   8   2   7       13.15       32.12     26.44 o 
 -10   3   7        1.73       11.90     11.26 o 
  -9   3   7        0.32        6.36     10.09 o 
  -8   3   7      247.92      248.61     27.96 o 
  -7   3   7      143.50      159.02     23.37 o 
  -6   3   7        1.52        0.02      8.12 o 
  -5   3   7       36.38       30.36      4.97 o 
  -4   3   7       33.80       42.44      5.56 o 
  -3   3   7      474.79      448.89     36.18 o 
  -2   3   7      135.44      132.20      6.79 o 
  -1   3   7       79.86       85.58      5.35 o 
   0   3   7      303.00      358.60     21.15 o 
   1   3   7      717.70      665.84     23.84 o 
   2   3   7      352.59      337.22     15.50 o 
   3   3   7      124.16      110.24      8.56 o 
   4   3   7      185.51      179.71     14.92 o 
   5   3   7     2225.01     2176.60    141.56 o 
   6   3   7       69.49       28.68     15.97 o 
   7   3   7      448.14      414.28     46.30 o 
   8   3   7       26.86       43.80     15.39 o 
 -10   4   7        5.98        0.00      8.87 o 
  -9   4   7       46.82       49.15     13.83 o 
  -8   4   7      218.17      245.38     32.12 o 
  -7   4   7        7.90       14.64      8.80 o 
  -6   4   7       82.46       77.25      8.17 o 
  -5   4   7        9.06       10.92      5.44 o 
  -4   4   7       75.90       60.42      6.70 o 
  -3   4   7      187.20      199.05      9.41 o 
  -2   4   7       13.60       19.72      3.30 o 
  -1   4   7       13.18       16.85      3.10 o 
   0   4   7      137.09      120.22      5.55 o 
   1   4   7        1.12        0.00      2.01 o 
   2   4   7        1.33       11.37      5.20 o 
   3   4   7       39.30       42.76      6.84 o 
   4   4   7      264.57      258.85     19.58 o 
   5   4   7       17.10       25.97     13.37 o 
   6   4   7       34.47       59.39     16.19 o 
   7   4   7       26.84       36.51     14.50 o 
   8   4   7      223.37      232.43     35.92 o 
  -9   5   7        2.88        0.00      7.99 o 
  -8   5   7      333.07      280.51     25.32 o 
  -7   5   7      417.84      413.90     36.86 o 
  -6   5   7        0.06        0.00      4.23 o 
  -5   5   7      413.00      396.88     19.61 o 
  -4   5   7      147.86      162.07      7.99 o 
  -3   5   7      205.05      226.54     11.25 o 
  -2   5   7      755.07      760.35     24.87 o 
  -1   5   7      102.14      106.87      7.71 o 
   0   5   7      143.34      138.29      6.15 o 
   1   5   7      218.76      226.02     12.52 o 
   2   5   7       51.01       54.51      8.84 o 
   3   5   7      104.82       90.12      9.39 o 
   4   5   7       75.28       81.38     10.99 o 
   5   5   7      251.12      207.69     16.53 o 
   6   5   7       92.55      146.50     32.99 o 
   7   5   7        4.11        0.00     11.20 o 
   8   5   7       17.03        2.13     10.12 o 
  -9   6   7        3.92        9.78     10.74 o 
  -8   6   7        2.10        0.00      9.28 o 
  -7   6   7      257.28      274.53     27.80 o 
  -6   6   7        9.87       23.05      8.96 o 
  -5   6   7        1.90        1.13      5.79 o 
  -4   6   7      356.71      357.92     13.68 o 
  -3   6   7      391.13      374.46     16.02 o 
  -2   6   7      175.42      159.69      8.25 o 
  -1   6   7       19.56       28.33      3.81 o 
   0   6   7        9.26       10.38      6.29 o 
   1   6   7        0.23        4.48      4.13 o 
   2   6   7       13.49       26.48      9.72 o 
   3   6   7       97.15      116.72     14.13 o 
   4   6   7      189.64      155.34     19.69 o 
   5   6   7       50.76       57.02     10.88 o 
   6   6   7       10.94       13.46     10.37 o 
   7   6   7       10.52       10.48     14.23 o 
   8   6   7        0.90        0.00     11.64 o 
  -9   7   7        0.40        0.00      9.39 o 
  -8   7   7       13.89       28.32     15.64 o 
  -7   7   7       11.12       17.62      9.77 o 
  -6   7   7      329.78      295.01     17.31 o 
  -5   7   7      261.68      237.79     14.65 o 
  -4   7   7       88.10       84.40      5.76 o 
  -3   7   7      177.96      167.48      8.77 o 
  -2   7   7        3.62        7.17      4.24 o 
  -1   7   7        3.57        9.36      4.34 o 
   0   7   7      347.41      352.10     16.26 o 
   1   7   7      664.21      656.03     28.06 o 
   2   7   7        0.43       17.62      7.80 o 
   3   7   7        8.57        0.89      5.64 o 
   4   7   7      247.24      185.13     25.21 o 
   5   7   7        7.40       14.69      9.53 o 
   6   7   7       25.55        9.13      9.82 o 
   7   7   7       17.40       18.04     13.76 o 
   8   7   7        0.81        0.00     10.32 o 
  -9   8   7        0.33        0.00      8.04 o 
  -8   8   7        0.27       10.74     12.88 o 
  -7   8   7        0.44        6.47     11.41 o 
  -6   8   7      218.75      194.81     13.19 o 
  -5   8   7       25.04       40.90     14.88 o 
  -4   8   7      989.42      922.91     34.02 o 
  -3   8   7       21.02       27.56      3.74 o 
  -2   8   7        0.70        7.71      4.22 o 
  -1   8   7      297.36      301.53     11.86 o 
   0   8   7      408.02      380.46     20.98 o 
   1   8   7        1.76        0.00      4.38 o 
   2   8   7       55.61       57.70      7.31 o 
   3   8   7      183.69      221.15     18.10 o 
   4   8   7       74.76       84.57     10.40 o 
   5   8   7       13.32        2.32      6.05 o 
   6   8   7       17.03        7.67      7.56 o 
   7   8   7       12.28       38.32     27.25 o 
   8   8   7      113.86      123.99     25.87 o 
  -9   9   7        3.21        1.54     14.06 o 
  -8   9   7       70.56       83.64     13.87 o 
  -7   9   7      275.05      259.94     16.85 o 
  -6   9   7       42.91       48.17      6.95 o 
  -5   9   7      136.25      123.89      9.67 o 
  -4   9   7       93.29       65.94      8.94 o 
  -3   9   7        0.27        1.93      2.87 o 
  -2   9   7       24.88       33.49      4.32 o 
  -1   9   7       21.85       23.81      3.71 o 
   0   9   7       78.77       76.91      5.89 o 
   1   9   7      179.41      179.37     12.67 o 
   2   9   7       20.92       28.74      6.58 o 
   3   9   7       79.98       66.68      9.60 o 
   4   9   7        4.15       20.07      8.62 o 
   5   9   7       69.08       75.97     10.07 o 
   6   9   7       14.48       23.58     15.28 o 
   7   9   7       22.74       44.94     19.53 o 
  -9  10   7       33.44       28.58     12.15 o 
  -8  10   7       28.91       22.23      9.24 o 
  -7  10   7      378.31      325.70     21.82 o 
  -6  10   7        2.99        6.39      5.08 o 
  -5  10   7      159.20      175.59     13.76 o 
  -4  10   7       76.78       68.26      5.49 o 
  -3  10   7     1194.32     1165.32     46.05 o 
  -2  10   7        5.93        0.00      2.55 o 
  -1  10   7       22.85       30.88      5.46 o 
   0  10   7       21.33       17.59      4.64 o 
   1  10   7      208.43      200.65     12.45 o 
   2  10   7       14.18        2.88      7.44 o 
   3  10   7       62.58       56.03      8.28 o 
   4  10   7       93.99       76.22     10.62 o 
   5  10   7        2.46        0.00      5.64 o 
   6  10   7       15.09       10.79      6.50 o 
   7  10   7       27.58       43.57     21.64 o 
  -9  11   7        6.44       10.05      8.62 o 
  -8  11   7       14.46       33.12      9.58 o 
  -7  11   7      100.49      105.72      9.93 o 
  -6  11   7       60.89       65.45      8.97 o 
  -5  11   7       78.28       78.05      8.37 o 
  -4  11   7       47.96       41.19      4.82 o 
  -3  11   7      721.61      681.32     28.03 o 
  -2  11   7      158.07      180.15     11.84 o 
  -1  11   7      491.37      473.30     17.32 o 
   0  11   7       31.05       29.36      5.63 o 
   1  11   7       84.90       77.93      7.87 o 
   2  11   7       49.43       52.85      7.36 o 
   3  11   7      104.51      124.06     12.52 o 
   4  11   7      182.54      166.25     14.73 o 
   5  11   7       45.78       36.91     11.11 o 
   6  11   7       14.01       11.48      6.53 o 
   7  11   7        6.62        0.00      9.34 o 
  -8  12   7       31.30       28.87      8.32 o 
  -7  12   7      197.19      194.66     14.04 o 
  -6  12   7      130.48      119.66     14.54 o 
  -5  12   7        5.86       12.92      5.88 o 
  -4  12   7        2.96        5.08      4.30 o 
  -3  12   7        0.44        5.57      4.73 o 
  -2  12   7       28.86       25.27      5.35 o 
  -1  12   7        4.52        9.32      4.18 o 
   0  12   7     1273.11     1243.59     48.45 o 
   1  12   7      317.31      317.93     21.62 o 
   2  12   7       42.39       50.99      6.60 o 
   3  12   7       76.27       89.44     11.29 o 
   4  12   7       90.47       85.17     10.37 o 
   5  12   7      287.33      268.82     23.16 o 
   6  12   7        7.19       14.66      6.72 o 
   7  12   7       17.39       23.79     10.39 o 
  -8  13   7        0.03       14.19     16.84 o 
  -7  13   7      153.20      174.95     17.10 o 
  -6  13   7        9.11       24.45      7.01 o 
  -5  13   7       32.33       44.18      7.63 o 
  -4  13   7      229.92      193.04     12.27 o 
  -3  13   7        7.95        6.14      3.78 o 
  -2  13   7      119.96      128.47     10.27 o 
  -1  13   7      259.63      248.56     14.50 o 
   0  13   7      509.84      471.16     22.04 o 
   1  13   7        0.02        1.01      5.18 o 
   2  13   7       18.31       26.14      8.06 o 
   3  13   7       34.22       31.17      6.41 o 
   4  13   7        3.71        0.00      5.11 o 
   5  13   7        2.57        5.84      6.11 o 
   6  13   7       41.06       21.04      7.79 o 
   7  13   7       30.24       13.15     14.78 o 
  -8  14   7        3.58        0.00      7.81 o 
  -7  14   7        0.50        0.00      6.02 o 
  -6  14   7      253.89      274.49     21.10 o 
  -5  14   7       12.57       19.16      6.69 o 
  -4  14   7        9.45       15.06      5.90 o 
  -3  14   7        8.37       14.35      5.16 o 
  -2  14   7      129.79      125.66     10.46 o 
  -1  14   7        6.98       19.35      6.33 o 
   0  14   7       25.64       43.18      6.04 o 
   1  14   7      627.63      587.74     35.44 o 
   2  14   7       94.84      112.60     13.26 o 
   3  14   7      127.93      120.16     20.66 o 
   4  14   7        5.92       15.45      9.37 o 
   5  14   7       32.65       42.37     10.34 o 
   6  14   7        7.02       10.33     11.00 o 
  -8  15   7        0.18        4.54      8.33 o 
  -7  15   7       19.09       12.55     10.75 o 
  -6  15   7        5.18        4.95      5.74 o 
  -5  15   7        0.23        4.23      6.85 o 
  -4  15   7       33.67       39.14      6.39 o 
  -3  15   7       24.07       49.63      9.57 o 
  -2  15   7        3.27        5.44      4.48 o 
  -1  15   7      102.21      106.38     14.69 o 
   0  15   7      105.59      100.29     11.71 o 
   1  15   7      176.57      181.10     17.51 o 
   2  15   7        2.81        0.00      6.51 o 
   3  15   7       25.96       36.02      9.30 o 
   4  15   7        6.83        7.82      7.37 o 
   5  15   7        3.50        2.02      7.07 o 
   6  15   7        0.07        5.84      7.58 o 
  -7  16   7       34.40       29.23      9.60 o 
  -6  16   7        5.01       11.63      6.80 o 
  -5  16   7       94.66      107.78     12.56 o 
  -4  16   7       22.19       20.36      5.75 o 
  -3  16   7      154.15      159.75     12.65 o 
  -2  16   7        2.30        4.81      4.13 o 
  -1  16   7       11.86       12.23      5.31 o 
   0  16   7        2.62       19.44      8.79 o 
   1  16   7      173.91      196.83     17.87 o 
   2  16   7       16.21       17.93      8.89 o 
   3  16   7        0.47        0.00      7.38 o 
   4  16   7       52.88       40.51     13.46 o 
   5  16   7        0.85        6.85      8.53 o 
   6  16   7       60.74       72.45     13.90 o 
  -7  17   7       20.05       12.90      8.33 o 
  -6  17   7       75.40       74.47     11.10 o 
  -5  17   7        1.45       15.51      9.00 o 
  -4  17   7       60.13       53.01      9.23 o 
  -3  17   7       34.78       31.13      6.47 o 
  -2  17   7        0.07        0.00      4.68 o 
  -1  17   7       93.86       87.62      9.15 o 
   0  17   7        1.21        0.00      7.62 o 
   1  17   7       21.37       21.99      8.10 o 
   2  17   7       52.51       64.37     11.61 o 
   3  17   7        4.61        3.94      6.55 o 
   4  17   7      121.14      136.79     18.92 o 
   5  17   7       14.28       23.17     14.59 o 
  -7  18   7        7.48        5.28      7.02 o 
  -6  18   7        6.39        7.17      6.39 o 
  -5  18   7       10.12       11.44      7.21 o 
  -4  18   7       11.22       20.45      7.44 o 
  -3  18   7       29.21       28.72      7.20 o 
  -2  18   7       15.27       18.06      6.14 o 
  -1  18   7       14.43       40.57     14.65 o 
   0  18   7        8.51       23.15      8.49 o 
   1  18   7        0.30        1.27      8.84 o 
   2  18   7       47.42       64.50     11.93 o 
   3  18   7        6.84       19.74     10.46 o 
   4  18   7        0.78       17.46      9.05 o 
   5  18   7        0.56        1.74      9.63 o 
  -6  19   7        1.96        4.63      7.00 o 
  -5  19   7        7.45       11.08      6.98 o 
  -4  19   7        3.96        3.28      6.37 o 
  -3  19   7       14.82       15.24      5.86 o 
  -2  19   7        4.31       11.14      6.70 o 
  -1  19   7        0.00        0.00      5.99 o 
   0  19   7        1.37        0.00      8.43 o 
   1  19   7        1.27        5.72      7.63 o 
   2  19   7       42.34       65.11     12.25 o 
   3  19   7        1.41        7.49      9.57 o 
   4  19   7        1.38       25.09     12.51 o 
   5  19   7        6.93        9.48      8.90 o 
  -6  20   7       33.29       40.04     10.80 o 
  -5  20   7        0.07        4.34      6.66 o 
  -4  20   7        1.36        5.95      6.46 o 
  -3  20   7        0.02        8.71      9.93 o 
  -2  20   7      148.95      136.78     13.75 o 
  -1  20   7        8.86        2.16      4.76 o 
   0  20   7       47.82       89.45     14.13 o 
   1  20   7        0.56        0.00      8.13 o 
   2  20   7       70.47       86.86     15.05 o 
   3  20   7       75.69       85.74     15.20 o 
   4  20   7        0.09        0.00      7.73 o 
  -5  21   7        0.62        0.62      6.23 o 
  -4  21   7        5.75       17.44      9.05 o 
  -3  21   7        2.55        6.98      8.60 o 
  -2  21   7        0.34        3.32      6.34 o 
  -1  21   7        7.81       15.65     11.13 o 
   0  21   7       31.91       48.24     11.58 o 
   1  21   7      193.80      181.61     20.68 o 
   2  21   7       30.58       29.44     11.07 o 
   3  21   7        1.74        0.00     11.05 o 
   4  21   7      129.12      133.84     20.10 o 
  -4  22   7        0.37        4.81      8.68 o 
  -3  22   7        5.58        5.76      7.17 o 
  -2  22   7       17.05       25.34      8.18 o 
  -1  22   7       11.32        5.91      7.57 o 
   0  22   7        6.03        4.30      7.52 o 
   1  22   7       80.19       95.68     16.97 o 
   2  22   7       69.85       83.05     16.38 o 
   3  22   7       14.06       24.74     14.29 o 
  -4  23   7        2.05        8.53      7.92 o 
  -3  23   7        0.79        8.01      7.21 o 
  -2  23   7        2.75        0.00      7.39 o 
  -1  23   7        9.93       11.49     10.35 o 
   0  23   7       27.79       47.40     23.94 o 
   1  23   7        5.13       10.12      8.88 o 
   2  23   7       60.62       56.79     14.11 o 
  -2  24   7       50.54       64.51     12.14 o 
  -1  24   7        4.27       15.10      8.15 o 
   0  24   7        6.60        0.00      7.44 o 
   1  24   7        0.93        0.00      8.01 o 
  -8   0   8        0.45        0.00     12.15 o 
  -6   0   8       50.16       60.94     15.97 o 
  -4   0   8      443.96      498.52     57.22 o 
  -2   0   8     1186.16     1163.23     56.13 o 
   0   0   8      157.49      181.41     12.62 o 
   2   0   8       83.49       94.69     24.57 o 
   4   0   8       54.75       66.23     16.22 o 
   6   0   8      461.33      438.28     71.60 o 
  -9   1   8       77.05      110.57     32.18 o 
  -8   1   8       37.54       29.95     25.10 o 
  -7   1   8       73.38       61.15     15.54 o 
  -6   1   8       25.72       14.36      7.39 o 
  -5   1   8        8.06       17.15      3.84 o 
  -4   1   8      841.61      897.60     52.53 o 
  -3   1   8      651.68      700.40     51.55 o 
  -2   1   8       17.15       17.22      4.00 o 
  -1   1   8      250.96      238.96     13.47 o 
   0   1   8      168.59      177.23      8.73 o 
   1   1   8      480.39      481.41     18.71 o 
   2   1   8        2.87        6.42      4.05 o 
   3   1   8        3.29       21.53     11.28 o 
   4   1   8      399.02      374.68     38.54 o 
   5   1   8      487.15      474.60     50.69 o 
   6   1   8       10.92        2.89     16.37 o 
   7   1   8        1.62        0.70     10.11 o 
  -9   2   8       39.90       61.91     17.56 o 
  -8   2   8       31.23       39.88     16.84 o 
  -7   2   8        3.51        0.00      8.05 o 
  -6   2   8        1.96       28.35     32.55 o 
  -5   2   8      120.66      125.91      8.22 o 
  -4   2   8      262.24      294.82     15.11 o 
  -3   2   8      959.78     1012.68     46.54 o 
  -2   2   8      127.53      130.74     10.03 o 
  -1   2   8      411.38      419.72     31.54 o 
   0   2   8       68.43       62.96      6.09 o 
   1   2   8      462.65      437.24     24.16 o 
   2   2   8       14.97       14.95      4.91 o 
   3   2   8       25.48       15.45     25.54 o 
   4   2   8       53.21       84.59     28.99 o 
   5   2   8      107.48       93.21     30.57 o 
   6   2   8       38.54       18.82     23.86 o 
   7   2   8        0.01        0.00     19.76 o 
  -9   3   8        2.77        5.84     11.51 o 
  -8   3   8       55.44       71.77     25.34 o 
  -7   3   8       55.88       58.23     11.62 o 
  -6   3   8      149.59      141.61     14.22 o 
  -5   3   8       16.55       14.15      5.07 o 
  -4   3   8     1001.67      997.02     44.53 o 
  -3   3   8      238.65      232.17     13.00 o 
  -2   3   8       15.41       14.61      3.99 o 
  -1   3   8      136.26      146.49      8.70 o 
   0   3   8        4.19       12.11      3.33 o 
   1   3   8      227.19      237.90     16.91 o 
   2   3   8        6.77       16.01      5.49 o 
   3   3   8       31.14       41.41     13.05 o 
   4   3   8        3.27        0.00     15.03 o 
   5   3   8        0.20       38.09     29.56 o 
   6   3   8        8.64        8.87     11.19 o 
   7   3   8       27.46       34.28     26.34 o 
  -9   4   8       61.03       48.12     21.44 o 
  -8   4   8       81.61       80.84     18.22 o 
  -7   4   8       72.15       75.64     22.11 o 
  -6   4   8        1.85        2.79      6.56 o 
  -5   4   8      325.01      338.33     17.71 o 
  -4   4   8      111.36      107.96      8.86 o 
  -3   4   8      573.24      541.77     26.32 o 
  -2   4   8      287.54      274.39     11.82 o 
  -1   4   8        1.06        9.83      4.10 o 
   0   4   8       54.35       55.99      5.16 o 
   1   4   8      181.11      176.47     18.63 o 
   2   4   8      201.80      177.14     14.18 o 
   3   4   8        3.82       13.82     14.68 o 
   4   4   8       30.43       31.81     26.54 o 
   5   4   8      307.27      313.15     36.67 o 
   6   4   8       98.59       87.04     19.80 o 
   7   4   8       83.85       65.38     18.40 o 
  -9   5   8       83.89       65.31     16.54 o 
  -8   5   8        7.31       13.46      9.92 o 
  -7   5   8       59.52       64.92     14.29 o 
  -6   5   8       14.75       19.53      5.17 o 
  -5   5   8       48.99       47.59      7.61 o 
  -4   5   8       10.76        5.39      3.38 o 
  -3   5   8     1622.36     1636.75     64.44 o 
  -2   5   8       82.54       86.64      6.26 o 
  -1   5   8      431.60      449.29     18.83 o 
   0   5   8       72.66       71.40      7.42 o 
   1   5   8        0.23        0.00      4.05 o 
   2   5   8        0.17       10.06      5.62 o 
   3   5   8        0.74        4.82      9.35 o 
   4   5   8      147.95      159.86     15.66 o 
   5   5   8      145.31      132.13     23.12 o 
   6   5   8        0.49        7.35     10.45 o 
   7   5   8       24.64       44.89     24.09 o 
  -9   6   8        0.37        0.00     10.29 o 
  -8   6   8       90.63       51.23     14.78 o 
  -7   6   8      198.59      183.31     18.06 o 
  -6   6   8       59.05       64.07      7.72 o 
  -5   6   8      203.29      192.17     13.16 o 
  -4   6   8        6.58       14.19      5.06 o 
  -3   6   8       25.24       17.90      7.74 o 
  -2   6   8       50.16       59.81      6.38 o 
  -1   6   8      471.49      492.55     24.76 o 
   0   6   8       20.04       24.14      3.58 o 
   1   6   8       33.74       43.33      8.43 o 
   2   6   8      105.94      103.02     21.24 o 
   3   6   8       49.50       55.09     11.13 o 
   4   6   8       37.27       46.53     16.35 o 
   5   6   8      200.49      223.12     29.39 o 
   6   6   8        3.08       21.70     26.37 o 
   7   6   8      118.13      122.98     25.15 o 
  -9   7   8       15.57       20.94     16.11 o 
  -8   7   8       47.60       43.42     12.76 o 
  -7   7   8      288.58      302.43     32.34 o 
  -6   7   8       87.02       75.34      9.71 o 
  -5   7   8        0.85        2.78      4.17 o 
  -4   7   8      740.34      683.52     29.81 o 
  -3   7   8      338.16      286.98     17.28 o 
  -2   7   8        2.40        3.60      4.10 o 
  -1   7   8       48.39       49.27      5.53 o 
   0   7   8       97.70       93.24      9.61 o 
   1   7   8        0.14        0.00      4.10 o 
   2   7   8      162.73      163.34     12.79 o 
   3   7   8        1.47        3.33      9.66 o 
   4   7   8      239.14      205.32     26.18 o 
   5   7   8      191.02      204.40     27.06 o 
   6   7   8       51.56       40.65     14.54 o 
   7   7   8       25.39       17.30     12.56 o 
  -9   8   8       11.03       12.07     10.31 o 
  -8   8   8       65.37       70.13     13.11 o 
  -7   8   8       34.55       67.09     18.09 o 
  -6   8   8      159.14      161.55     15.01 o 
  -5   8   8       15.91       16.27      4.52 o 
  -4   8   8      174.17      148.29      9.31 o 
  -3   8   8      243.12      225.75     14.71 o 
  -2   8   8      487.61      464.53     20.47 o 
  -1   8   8      147.71      148.31      9.06 o 
   0   8   8      475.66      480.59     25.47 o 
   1   8   8       86.80       81.23     10.95 o 
   2   8   8       18.53       32.75      7.57 o 
   3   8   8      203.65      204.25     18.80 o 
   4   8   8       25.43       17.87      7.47 o 
   5   8   8       42.22       26.92     19.79 o 
   6   8   8       15.79       14.52     11.94 o 
   7   8   8       91.46      107.81     28.83 o 
  -8   9   8       23.31       23.47      8.10 o 
  -7   9   8        2.71        0.35      8.16 o 
  -6   9   8      139.33      121.56     10.73 o 
  -5   9   8       25.90       29.32      9.92 o 
  -4   9   8       20.71       21.32      5.34 o 
  -3   9   8      768.21      806.66     34.91 o 
  -2   9   8      189.43      200.45     13.96 o 
  -1   9   8      409.09      433.73     18.00 o 
   0   9   8      272.79      310.10     19.05 o 
   1   9   8      140.91      125.74     11.76 o 
   2   9   8        0.02        0.00      4.61 o 
   3   9   8        1.09        0.03      5.36 o 
   4   9   8      161.97      155.66     14.20 o 
   5   9   8       62.67       63.80     11.94 o 
   6   9   8       28.58       24.18      9.43 o 
   7   9   8        8.94       16.85     19.70 o 
  -8  10   8        1.58        0.00      8.39 o 
  -7  10   8        5.81       11.50      6.68 o 
  -6  10   8       40.19       34.10      6.98 o 
  -5  10   8        2.02        7.05      4.79 o 
  -4  10   8       11.37       15.12      3.91 o 
  -3  10   8        7.26       10.56      3.68 o 
  -2  10   8       38.72       48.69      7.52 o 
  -1  10   8       76.99       69.45      5.79 o 
   0  10   8      438.86      428.50     21.29 o 
   1  10   8       21.33       15.48      5.61 o 
   2  10   8       73.32       70.60      8.64 o 
   3  10   8       40.31       54.25      9.24 o 
   4  10   8       17.41       15.04      9.09 o 
   5  10   8       92.39       63.88     11.78 o 
   6  10   8       14.63       31.68     10.44 o 
   7  10   8       18.84       21.21     11.92 o 
  -8  11   8        9.52        9.79      8.58 o 
  -7  11   8        2.57        6.20      6.28 o 
  -6  11   8       25.52       24.35     11.59 o 
  -5  11   8      212.69      211.90     13.99 o 
  -4  11   8       35.84       25.39      4.27 o 
  -3  11   8      376.14      348.84     17.61 o 
  -2  11   8       38.79       31.70      4.62 o 
  -1  11   8      401.19      373.01     17.50 o 
   0  11   8      649.00      692.19     32.04 o 
   1  11   8       52.33       50.90      7.57 o 
   2  11   8       25.15       31.70     11.10 o 
   3  11   8        0.22        0.00      5.68 o 
   4  11   8       95.87      110.49     13.82 o 
   5  11   8       11.11       13.03      7.30 o 
   6  11   8        2.63        6.28      8.26 o 
  -8  12   8       10.85       23.06     20.16 o 
  -7  12   8        3.29       10.33      8.09 o 
  -6  12   8        4.57        3.55      5.61 o 
  -5  12   8      257.74      213.63     17.28 o 
  -4  12   8       24.93       29.58      6.05 o 
  -3  12   8      201.16      178.89     15.63 o 
  -2  12   8      168.71      152.60     12.06 o 
  -1  12   8       60.20       67.06      8.64 o 
   0  12   8        2.60       32.79     10.07 o 
   1  12   8       22.89       50.51     14.06 o 
   2  12   8        4.17       29.23     22.65 o 
   3  12   8       24.82       33.53     10.62 o 
   4  12   8        1.30        5.43      6.84 o 
   5  12   8        0.44       19.58      9.55 o 
   6  12   8       22.51       22.93     16.14 o 
  -8  13   8       53.48       29.87     15.42 o 
  -7  13   8       46.60       49.41      9.95 o 
  -6  13   8       43.51       35.38      8.64 o 
  -5  13   8       21.68       27.27      7.28 o 
  -4  13   8        4.36        4.34      4.03 o 
  -3  13   8        5.53       14.28      4.70 o 
  -2  13   8       10.79       10.10      4.97 o 
  -1  13   8       86.11       80.49     10.36 o 
   0  13   8      153.17      135.17     14.22 o 
   1  13   8        0.19        3.96      5.93 o 
   2  13   8       12.63        3.47      6.67 o 
   3  13   8        0.15       16.01     12.74 o 
   4  13   8       33.95       25.18     14.26 o 
   5  13   8        3.70        0.00      8.27 o 
   6  13   8       12.37        5.82     12.78 o 
  -7  14   8        2.33        1.27      6.40 o 
  -6  14   8        6.66       10.21     13.27 o 
  -5  14   8       13.31       15.48      6.67 o 
  -4  14   8       15.92       44.61     11.42 o 
  -3  14   8       13.02       28.68      5.91 o 
  -2  14   8        1.42        4.22      5.69 o 
  -1  14   8      199.32      185.94     13.69 o 
   0  14   8        6.83       12.89      8.16 o 
   1  14   8      336.83      389.34     29.90 o 
   2  14   8        6.25       11.88     12.67 o 
   3  14   8       10.57       16.10     12.29 o 
   4  14   8        0.26        7.59      7.86 o 
   5  14   8       51.49       57.97     24.75 o 
   6  14   8        3.38        0.00      9.88 o 
  -7  15   8        2.88        1.66      6.19 o 
  -6  15   8       14.49       36.55      9.49 o 
  -5  15   8       62.56       56.24      9.06 o 
  -4  15   8       58.55       53.01      8.94 o 
  -3  15   8        2.72        6.54      4.78 o 
  -2  15   8        2.92        1.91      5.49 o 
  -1  15   8        2.13        7.57      4.94 o 
   0  15   8      136.84      137.10     14.25 o 
   1  15   8        1.60       16.22      7.78 o 
   2  15   8        4.98        8.68      7.34 o 
   3  15   8        5.63       13.97      9.55 o 
   4  15   8        2.27        0.00      8.17 o 
   5  15   8       61.96       66.96     14.56 o 
  -7  16   8       13.67        1.86      7.60 o 
  -6  16   8        0.09        8.19      6.53 o 
  -5  16   8       21.26       38.79      8.38 o 
  -4  16   8       80.07       76.47     10.85 o 
  -3  16   8       10.62        8.23      5.10 o 
  -2  16   8        0.09       15.12      5.32 o 
  -1  16   8        0.05        0.00      5.34 o 
   0  16   8        0.19       13.03      8.78 o 
   1  16   8       88.65       86.10     12.81 o 
   2  16   8       58.75       55.87     11.69 o 
   3  16   8       15.66       22.63      9.02 o 
   4  16   8       20.44       28.86     10.40 o 
   5  16   8       53.24       65.15     13.61 o 
  -6  17   8       14.66        0.00      9.77 o 
  -5  17   8        3.83       17.10      7.52 o 
  -4  17   8       19.14       16.82      7.19 o 
  -3  17   8       34.22       46.65      7.68 o 
  -2  17   8        5.30        4.62      4.76 o 
  -1  17   8       13.14       15.26      6.75 o 
   0  17   8        0.42        0.13      8.07 o 
   1  17   8        0.00        0.00      6.71 o 
   2  17   8       12.06        4.46     10.77 o 
   3  17   8        0.78        0.00      7.45 o 
   4  17   8       14.16       28.07     11.35 o 
   5  17   8        1.04        7.84     13.56 o 
  -6  18   8        4.92       12.85      8.69 o 
  -5  18   8       22.61       11.77      7.49 o 
  -4  18   8        5.63       10.05      6.72 o 
  -3  18   8        0.03        0.00      5.55 o 
  -2  18   8        0.01        5.50      4.91 o 
  -1  18   8        1.96       10.10      6.39 o 
   0  18   8        0.05        1.97      6.14 o 
   1  18   8       28.64       32.22     12.06 o 
   2  18   8       17.31       20.57      9.65 o 
   3  18   8       48.64       75.74     16.39 o 
   4  18   8        9.08       18.01     10.68 o 
  -5  19   8        6.84        5.62      6.70 o 
  -4  19   8       47.48       44.46     10.10 o 
  -3  19   8       16.10       30.99      7.47 o 
  -2  19   8       12.02       17.24     15.01 o 
  -1  19   8        0.09        0.40      5.67 o 
   0  19   8        1.03        0.00      8.23 o 
   1  19   8       71.05       88.84     14.35 o 
   2  19   8        0.47        1.06     10.59 o 
   3  19   8       25.73       36.62     11.35 o 
   4  19   8       28.94       42.45     13.24 o 
  -5  20   8       12.28       20.76     13.36 o 
  -4  20   8        0.02       17.12      8.10 o 
  -3  20   8        4.39       14.47     11.33 o 
  -2  20   8        3.08        4.20      6.56 o 
  -1  20   8       26.18       36.55      9.38 o 
   0  20   8       16.63       13.38      7.94 o 
   1  20   8       10.90       21.83     11.31 o 
   2  20   8        0.54        5.15      9.99 o 
   3  20   8        0.00        6.05      8.46 o 
  -4  21   8       26.69       18.36     12.32 o 
  -3  21   8       24.53       32.56     16.56 o 
  -2  21   8        0.21        4.10      6.24 o 
  -1  21   8       17.65        8.21      7.41 o 
   0  21   8        9.38       15.68     11.48 o 
   1  21   8       18.31       20.28      9.54 o 
   2  21   8       10.41        0.00      7.75 o 
  -3  22   8       43.26       40.96     16.87 o 
  -2  22   8       17.25       13.70      8.34 o 
  -1  22   8        1.80        0.11      6.34 o 
   0  22   8        4.22       11.67      8.33 o 
   1  22   8        2.13        7.52     11.04 o 
  -9   0   9      340.03      371.06     68.22 o 
  -7   0   9       74.66      107.32     23.83 o 
  -5   0   9       87.27       93.87     12.33 o 
  -3   0   9      805.48      817.32     55.16 o 
  -1   0   9      438.06      416.09     34.18 o 
   1   0   9        8.76        2.88      4.14 o 
   3   0   9       66.69       57.59     20.13 o 
   5   0   9      210.97      224.70     46.86 o 
   7   0   9        7.94       12.41     19.19 o 
  -9   1   9        0.03        0.00     10.32 o 
  -8   1   9      103.03       92.32     39.16 o 
  -7   1   9       41.64       36.21     14.23 o 
  -6   1   9        3.25        6.51      7.80 o 
  -5   1   9      245.36      245.21     18.16 o 
  -4   1   9       13.09       23.43      8.57 o 
  -3   1   9       16.47       26.97      6.13 o 
  -2   1   9      193.53      194.69     15.47 o 
  -1   1   9      117.07      121.01     10.65 o 
   0   1   9      123.49      147.10     14.13 o 
   1   1   9       69.42       62.07      7.47 o 
   2   1   9       43.30       67.26     14.45 o 
   3   1   9        5.24        2.62     12.01 o 
   4   1   9       10.20       17.95     11.45 o 
   5   1   9       15.22       22.33     13.54 o 
   6   1   9        1.58        9.78     12.97 o 
   7   1   9        0.41        0.00     11.90 o 
  -9   2   9       52.03       48.39     17.45 o 
  -8   2   9       50.17       69.53     15.18 o 
  -7   2   9        0.36        0.00      7.92 o 
  -6   2   9        7.06       19.77     20.50 o 
  -5   2   9        0.23        1.44      4.99 o 
  -4   2   9       82.84       89.02      7.94 o 
  -3   2   9       30.72       35.48      6.38 o 
  -2   2   9      244.21      249.93     26.00 o 
  -1   2   9      127.33      141.99     12.23 o 
   0   2   9        0.02       12.53      4.66 o 
   1   2   9        4.06       11.72     10.96 o 
   2   2   9       28.24       37.55     12.00 o 
   3   2   9       40.71       45.71     13.26 o 
   4   2   9      127.71      134.02     29.77 o 
   5   2   9      253.72      213.14     32.65 o 
   6   2   9        0.05        6.37     15.30 o 
   7   2   9        0.09        0.99     13.19 o 
  -8   3   9        7.70        2.53     19.36 o 
  -7   3   9        1.98        6.71     12.82 o 
  -6   3   9       13.84       21.37      7.89 o 
  -5   3   9      196.21      191.97     14.16 o 
  -4   3   9       40.22       44.31      6.18 o 
  -3   3   9       82.51       81.37      8.52 o 
  -2   3   9       27.31       23.79      7.86 o 
  -1   3   9        0.79        6.51      4.56 o 
   0   3   9       77.47       76.38     15.49 o 
   1   3   9        6.29        5.59      4.50 o 
   2   3   9       28.03       18.20      5.95 o 
   3   3   9       84.90       68.61     15.72 o 
   4   3   9       82.24       79.15     17.43 o 
   5   3   9       38.22       39.20     16.53 o 
   6   3   9       30.81       36.64     16.79 o 
  -8   4   9       73.59       57.78     14.56 o 
  -7   4   9      132.86      133.69     19.37 o 
  -6   4   9       10.41        2.82      6.48 o 
  -5   4   9       19.79       20.43      6.45 o 
  -4   4   9        5.45       18.43      5.78 o 
  -3   4   9      630.13      569.84     28.54 o 
  -2   4   9        2.54        7.69      4.46 o 
  -1   4   9       59.49       56.54      6.61 o 
   0   4   9       24.01       31.82      8.18 o 
   1   4   9        5.40       23.44      8.32 o 
   2   4   9       52.91       64.72      9.62 o 
   3   4   9       13.20        5.56     14.19 o 
   4   4   9      150.49      131.34     22.34 o 
   5   4   9       16.61       25.81     13.36 o 
   6   4   9       14.34        2.13     10.93 o 
  -8   5   9       91.09       99.13     16.80 o 
  -7   5   9       12.51        2.41      7.70 o 
  -6   5   9       28.83       29.49      8.28 o 
  -5   5   9      217.89      242.17     19.91 o 
  -4   5   9        1.14        6.24      4.52 o 
  -3   5   9      148.15      176.34     12.67 o 
  -2   5   9      129.31      131.00      9.53 o 
  -1   5   9       44.31       62.47      7.05 o 
   0   5   9        0.07       17.59      9.90 o 
   1   5   9       81.52       71.29     14.36 o 
   2   5   9       49.22       41.06      9.08 o 
   3   5   9      261.89      257.84     29.25 o 
   4   5   9       43.50       42.87     14.44 o 
   5   5   9       11.59        5.84     16.07 o 
   6   5   9       39.12       29.51     18.39 o 
  -8   6   9       60.77       97.85     23.29 o 
  -7   6   9        1.05        5.89     10.37 o 
  -6   6   9       41.51       49.90     10.04 o 
  -5   6   9       33.11       55.69     10.72 o 
  -4   6   9      385.61      363.27     19.11 o 
  -3   6   9       83.05       89.05      7.96 o 
  -2   6   9       94.14       98.64      7.81 o 
  -1   6   9      308.01      293.90     17.08 o 
   0   6   9       10.44        7.50      5.54 o 
   1   6   9        6.91       12.24     10.70 o 
   2   6   9       12.44       14.40      9.19 o 
   3   6   9      191.26      198.71     27.01 o 
   4   6   9       10.16        0.00      9.33 o 
   5   6   9       12.48       16.97     14.19 o 
   6   6   9       35.74       51.00     16.37 o 
  -8   7   9       85.87       79.67     16.56 o 
  -7   7   9       26.18       24.33      8.77 o 
  -6   7   9      274.66      266.91     21.84 o 
  -5   7   9        6.08        9.40      4.65 o 
  -4   7   9       56.78       60.99      6.86 o 
  -3   7   9        8.95       14.70      7.20 o 
  -2   7   9      108.51       99.45      8.94 o 
  -1   7   9      587.82      586.45     29.61 o 
   0   7   9       35.00       29.92      8.00 o 
   1   7   9      321.32      286.40     24.47 o 
   2   7   9       65.54       55.48      9.31 o 
   3   7   9       97.64       83.45     18.23 o 
   4   7   9      543.40      528.77     53.16 o 
   5   7   9        0.00       19.27     12.05 o 
   6   7   9        1.86        0.00     16.58 o 
  -8   8   9       11.56       20.77     11.01 o 
  -7   8   9        3.45       10.97      7.53 o 
  -6   8   9        3.51        3.65      4.56 o 
  -5   8   9       59.29       50.01      7.25 o 
  -4   8   9       62.78       76.15      7.79 o 
  -3   8   9      156.32      148.77     10.34 o 
  -2   8   9        5.94       10.86      4.11 o 
  -1   8   9      230.32      220.38     12.64 o 
   0   8   9     1251.93     1167.38     67.46 o 
   1   8   9       49.23       65.58     10.06 o 
   2   8   9       57.35       53.12     12.44 o 
   3   8   9        3.96        0.00      6.41 o 
   4   8   9       45.23       81.82     14.56 o 
   5   8   9       49.71       42.20     15.51 o 
   6   8   9        4.11       14.47      9.40 o 
  -8   9   9       76.99       64.14     13.24 o 
  -7   9   9        6.60       29.09      8.66 o 
  -6   9   9        0.37        1.20      5.25 o 
  -5   9   9        0.57        7.99      8.96 o 
  -4   9   9      103.07      113.02     11.30 o 
  -3   9   9      211.53      177.48     10.59 o 
  -2   9   9        4.30       16.11      5.03 o 
  -1   9   9      102.77      105.08      8.36 o 
   0   9   9       65.34       48.24      8.48 o 
   1   9   9       88.19       80.87     10.19 o 
   2   9   9       77.64       82.68     11.78 o 
   3   9   9      135.74      130.98     16.06 o 
   4   9   9      350.48      304.21     45.41 o 
   5   9   9       16.59        6.21      9.89 o 
   6   9   9        0.00       16.63     31.41 o 
  -8  10   9        0.10        3.34      8.18 o 
  -7  10   9       39.32       65.97     16.29 o 
  -6  10   9        0.84       11.90      6.61 o 
  -5  10   9        0.40        0.00      3.43 o 
  -4  10   9       22.43       23.73      4.84 o 
  -3  10   9      444.55      373.65     19.32 o 
  -2  10   9      307.90      326.87     15.88 o 
  -1  10   9       11.52        5.09      5.15 o 
   0  10   9        1.31        5.96      5.75 o 
   1  10   9      219.43      223.22     16.37 o 
   2  10   9        0.68        0.00      5.44 o 
   3  10   9        1.00        5.01      6.42 o 
   4  10   9        7.10       10.20      6.87 o 
   5  10   9       40.28       36.10     28.42 o 
   6  10   9        0.22        0.81     16.98 o 
  -7  11   9        0.63        0.00      9.97 o 
  -6  11   9       32.35       31.88      8.76 o 
  -5  11   9       23.14       23.77     13.95 o 
  -4  11   9       32.75       23.68      8.75 o 
  -3  11   9      181.74      210.00     14.90 o 
  -2  11   9       37.70       45.27      6.63 o 
  -1  11   9      395.13      438.69     34.43 o 
   0  11   9      291.03      302.96     22.75 o 
   1  11   9       35.52       42.31     10.50 o 
   2  11   9        8.90        1.93      8.23 o 
   3  11   9        1.15        0.00      7.17 o 
   4  11   9       21.70       16.37      9.64 o 
   5  11   9        0.67       11.98     19.23 o 
  -7  12   9       54.70       65.31     13.28 o 
  -6  12   9        5.61       13.54      6.44 o 
  -5  12   9       36.84       26.56      8.00 o 
  -4  12   9       42.20       51.53      8.40 o 
  -3  12   9        7.91        6.93      4.62 o 
  -2  12   9       58.36       52.66      7.59 o 
  -1  12   9       46.62       50.59      9.93 o 
   0  12   9      510.58      516.21     39.15 o 
   1  12   9        1.73        1.13      6.11 o 
   2  12   9        3.46        8.47     22.25 o 
   3  12   9        0.48       12.47     12.22 o 
   4  12   9        0.30        0.00      8.17 o 
   5  12   9        4.29       27.40     29.93 o 
  -7  13   9       19.59        0.00      7.63 o 
  -6  13   9        3.02        2.28      6.08 o 
  -5  13   9        0.73        7.51      6.96 o 
  -4  13   9      175.78      171.42     15.36 o 
  -3  13   9      181.86      150.05     12.54 o 
  -2  13   9        0.01        0.66      4.33 o 
  -1  13   9        0.86        4.56      5.81 o 
   0  13   9       57.47       45.79      9.78 o 
   1  13   9       19.46       24.75      9.67 o 
   2  13   9       53.79       65.22     25.84 o 
   3  13   9        2.80       26.09     10.43 o 
   4  13   9        0.21       13.12     11.70 o 
   5  13   9        2.74        7.26     13.24 o 
  -7  14   9       11.67        7.29      8.43 o 
  -6  14   9        0.75        1.76      6.02 o 
  -5  14   9      116.90      108.87     12.58 o 
  -4  14   9      147.51      126.48     13.70 o 
  -3  14   9        3.71       14.59      6.68 o 
  -2  14   9        0.04        0.00      4.61 o 
  -1  14   9       23.43       13.85      6.95 o 
   0  14   9      280.69      260.09     22.13 o 
   1  14   9      152.44      162.60     17.38 o 
   2  14   9       82.52       96.88     13.10 o 
   3  14   9        0.11       14.50      8.47 o 
   4  14   9        1.86        5.89      9.73 o 
   5  14   9        5.83       14.22     28.55 o 
  -6  15   9       22.07       31.73     13.89 o 
  -5  15   9        1.79       28.98     20.83 o 
  -4  15   9       14.19       10.87      6.49 o 
  -3  15   9        0.02        8.42      5.52 o 
  -2  15   9       49.37       59.42     10.55 o 
  -1  15   9       45.23       56.11     15.57 o 
   0  15   9       85.05       79.93     12.56 o 
   1  15   9       17.20       46.23     19.82 o 
   2  15   9        4.05        2.81      6.91 o 
   3  15   9       17.64       30.52     13.84 o 
   4  15   9        5.85       11.67      8.89 o 
  -6  16   9        0.28       26.30     17.48 o 
  -5  16   9       68.96       65.16     11.05 o 
  -4  16   9       55.63       57.55     10.38 o 
  -3  16   9       75.70       82.52     10.36 o 
  -2  16   9        0.85        0.00      5.70 o 
  -1  16   9       84.80      102.29     13.07 o 
   0  16   9        8.54        1.64      5.80 o 
   1  16   9       21.89       32.30     12.91 o 
   2  16   9        5.42        8.62      8.12 o 
   3  16   9        9.57       33.61     11.83 o 
   4  16   9        0.55        8.94      8.61 o 
  -5  17   9       32.05       34.31     10.62 o 
  -4  17   9        5.03        9.63      6.86 o 
  -3  17   9        0.97       11.03      6.26 o 
  -2  17   9        2.90        0.00      7.26 o 
  -1  17   9        3.93        0.00      6.57 o 
   0  17   9        2.04       49.59     19.30 o 
   1  17   9       19.70       20.67      9.07 o 
   2  17   9        0.48       13.31      8.86 o 
   3  17   9       38.40       76.20     16.16 o 
  -5  18   9        0.08        3.25      6.86 o 
  -4  18   9        0.01        0.00      8.12 o 
  -3  18   9       45.49       53.80     12.26 o 
  -2  18   9        1.17        1.79      7.46 o 
  -1  18   9        0.34        0.00      6.90 o 
   0  18   9       11.96       28.99     15.38 o 
   1  18   9       10.86       13.36      8.67 o 
   2  18   9        0.40        7.30      8.99 o 
   3  18   9       23.91       38.68     13.92 o 
  -4  19   9        4.20       13.79     10.53 o 
  -3  19   9        2.03        1.40      7.44 o 
  -2  19   9        0.10        7.18      7.25 o 
  -1  19   9        7.63       21.16      9.03 o 
   0  19   9       23.28       16.55     10.07 o 
   1  19   9        0.21        0.00      8.16 o 
   2  19   9        0.82        9.28     11.55 o 
  -3  20   9        2.28       10.24      9.03 o 
  -2  20   9        5.13        2.14      6.67 o 
  -1  20   9        0.08        0.00     11.95 o 
   0  20   9        0.53        0.00      7.11 o 
   1  20   9       37.02       57.90     14.87 o 
  -1  21   9        3.03        3.22      7.06 o 
  -8   0  10       68.20       45.91     21.61 o 
  -6   0  10       32.22       38.79     17.65 o 
  -4   0  10       27.16       24.73     25.23 o 
  -2   0  10       11.32       23.03      7.89 o 
   0   0  10       66.64       94.57     23.36 o 
   2   0  10       93.67       75.91     23.36 o 
   4   0  10      202.12      201.80     39.54 o 
   6   0  10       40.73       92.41     33.22 o 
  -8   1  10       20.76       35.75     15.19 o 
  -7   1  10        5.10        9.93     10.32 o 
  -6   1  10       37.96       41.26     12.43 o 
  -5   1  10        2.41        5.60     16.38 o 
  -4   1  10       60.48       81.25      8.92 o 
  -3   1  10        3.16        9.84      6.26 o 
  -2   1  10       15.68       20.58     12.59 o 
  -1   1  10       12.94        6.94      3.93 o 
   0   1  10       89.33       84.56     10.26 o 
   1   1  10        0.02        0.00     13.39 o 
   2   1  10       88.18      113.09     20.34 o 
   3   1  10      173.87      136.79     24.75 o 
   4   1  10       23.71       53.45     15.65 o 
   5   1  10        5.48       23.39     14.50 o 
   6   1  10       41.53       40.94     33.45 o 
  -8   2  10       18.92        0.00     10.04 o 
  -7   2  10        6.65       12.16      9.88 o 
  -6   2  10       27.40       28.03     10.44 o 
  -5   2  10        0.59        5.16      6.55 o 
  -4   2  10        8.63        5.00      6.21 o 
  -3   2  10        5.40       17.54      8.41 o 
  -2   2  10        6.97       12.67      5.58 o 
  -1   2  10      130.31      132.79     10.55 o 
   0   2  10       10.05       12.58      6.65 o 
   1   2  10      254.72      220.00     27.88 o 
   2   2  10        0.15        0.23      7.94 o 
   3   2  10       29.48       38.17     16.07 o 
   4   2  10       15.16       35.13     13.75 o 
   5   2  10       20.60       14.80     12.83 o 
   6   2  10        1.34        1.07     10.65 o 
  -8   3  10        0.57        0.00     11.91 o 
  -7   3  10       28.26       39.30     18.29 o 
  -6   3  10        3.18       33.69      9.98 o 
  -5   3  10       60.08       75.39     14.35 o 
  -4   3  10      301.55      329.93     20.75 o 
  -3   3  10       94.42      108.52     10.53 o 
  -2   3  10       10.91       30.98      6.93 o 
  -1   3  10       51.02       50.70      7.27 o 
   0   3  10      466.46      487.13     47.00 o 
   1   3  10       38.85       30.29      7.82 o 
   2   3  10       50.10       55.74     14.61 o 
   3   3  10      273.35      288.73     51.50 o 
   4   3  10      274.50      266.23     34.20 o 
   5   3  10        0.54        2.91     10.65 o 
  -8   4  10       25.06       20.66     14.12 o 
  -7   4  10       36.37       64.62     23.56 o 
  -6   4  10       58.65       69.41     21.64 o 
  -5   4  10       42.42       56.16      8.81 o 
  -4   4  10        1.48        2.04      4.19 o 
  -3   4  10       13.72       15.34      5.17 o 
  -2   4  10       15.45       16.96     12.58 o 
  -1   4  10      343.92      337.14     18.53 o 
   0   4  10        0.02       16.28     22.53 o 
   1   4  10        9.88        4.06      9.15 o 
   2   4  10       92.49       92.73     23.63 o 
   3   4  10       32.84       45.42     14.36 o 
   4   4  10       48.40      106.33     21.98 o 
   5   4  10        0.63        1.78     10.30 o 
  -8   5  10      117.02       98.58     21.89 o 
  -7   5  10        0.26        0.00      8.86 o 
  -6   5  10        0.17        6.44      8.32 o 
  -5   5  10       24.01       26.68      6.15 o 
  -4   5  10       34.11       49.00      7.51 o 
  -3   5  10       84.62       88.62      8.36 o 
  -2   5  10       42.03       43.23      6.67 o 
  -1   5  10        0.46        2.87      4.11 o 
   0   5  10      143.91      157.66     15.18 o 
   1   5  10        8.02       13.29      6.20 o 
   2   5  10       15.77       37.64     16.31 o 
   3   5  10      405.93      377.09     42.88 o 
   4   5  10      273.67      259.73     34.06 o 
   5   5  10        8.64        0.00     11.49 o 
  -7   6  10       40.93       48.56     11.49 o 
  -6   6  10        0.56        0.00      6.48 o 
  -5   6  10       19.94       27.59      6.29 o 
  -4   6  10       18.77       21.29      5.51 o 
  -3   6  10       15.94       25.81      5.37 o 
  -2   6  10       63.82       65.56      7.10 o 
  -1   6  10      346.54      382.92     27.34 o 
   0   6  10       34.84       48.03      9.71 o 
   1   6  10       19.26        1.89      5.66 o 
   2   6  10        3.59        3.94      6.01 o 
   3   6  10        5.32       12.80     12.85 o 
   4   6  10        1.95       19.82     12.71 o 
   5   6  10      100.01      107.73     24.14 o 
  -7   7  10        1.40        0.00      8.81 o 
  -6   7  10       15.22       16.41      9.38 o 
  -5   7  10        0.18        6.89      4.57 o 
  -4   7  10       22.52       30.42      9.28 o 
  -3   7  10        0.81       16.16      6.86 o 
  -2   7  10       35.36       57.65      7.61 o 
  -1   7  10      398.80      440.31     27.63 o 
   0   7  10        6.62        5.27      5.81 o 
   1   7  10       87.43      109.67     13.99 o 
   2   7  10       87.02       74.92     16.90 o 
   3   7  10      104.91      122.56     22.02 o 
   4   7  10        0.36       12.74     20.53 o 
   5   7  10        0.93        1.90      9.37 o 
  -7   8  10        6.91        0.00      8.75 o 
  -6   8  10        2.43       14.38     10.08 o 
  -5   8  10        1.30        0.00      4.83 o 
  -4   8  10       53.90       53.49      7.26 o 
  -3   8  10       84.32       68.45      7.97 o 
  -2   8  10        7.12       27.14     10.57 o 
  -1   8  10       20.09        9.46      5.54 o 
   0   8  10      131.15      135.35     13.67 o 
   1   8  10       83.45       76.93     11.88 o 
   2   8  10       26.83       33.19      7.86 o 
   3   8  10       69.30       89.74     18.64 o 
   4   8  10        3.71       12.04     13.22 o 
   5   8  10        1.40       11.02     11.81 o 
  -7   9  10        0.06        7.16     10.51 o 
  -6   9  10        9.93       12.40      9.81 o 
  -5   9  10        2.54        3.83      4.83 o 
  -4   9  10        0.99        8.70      6.79 o 
  -3   9  10       18.16       12.86      4.90 o 
  -2   9  10      350.92      331.67     18.34 o 
  -1   9  10       68.43       44.86      8.54 o 
   0   9  10      109.99      110.19     17.32 o 
   1   9  10        0.78        0.00      6.22 o 
   2   9  10       26.35       40.35      9.21 o 
   3   9  10       16.30       29.57     13.67 o 
   4   9  10       13.41       19.30     11.89 o 
   5   9  10       25.83       65.10     29.26 o 
  -7  10  10        0.49        3.14      8.27 o 
  -6  10  10        7.45       14.28      8.91 o 
  -5  10  10        8.56        8.95      6.05 o 
  -4  10  10       15.77        8.62      6.36 o 
  -3  10  10       49.28       57.79      9.14 o 
  -2  10  10       37.90       35.83     10.03 o 
  -1  10  10      292.22      277.25     25.98 o 
   0  10  10        4.36        0.00      9.66 o 
   1  10  10       26.49       22.26      8.22 o 
   2  10  10        2.65        0.00      8.27 o 
   3  10  10       20.87       26.27     23.02 o 
   4  10  10        0.29        0.00     20.00 o 
  -6  11  10       28.70       24.32      9.83 o 
  -5  11  10       11.96       11.43      6.68 o 
  -4  11  10       90.70       75.88     10.55 o 
  -3  11  10        2.80        9.96      8.05 o 
  -2  11  10       54.14       71.29     10.41 o 
  -1  11  10        6.71       20.28     10.09 o 
   0  11  10       26.01       19.19      8.96 o 
   1  11  10       85.22       90.38     27.85 o 
   2  11  10        1.50        0.00      7.43 o 
   3  11  10       14.32        0.44      7.67 o 
   4  11  10       14.60       17.01     13.01 o 
  -6  12  10        0.04        0.00     11.58 o 
  -5  12  10      306.43      277.35     22.99 o 
  -4  12  10      305.47      275.32     21.14 o 
  -3  12  10       28.90       30.24      6.55 o 
  -2  12  10       22.71       28.08      8.81 o 
  -1  12  10       36.55       53.53      9.50 o 
   0  12  10      135.09      126.88     18.54 o 
   1  12  10       88.59       71.55     13.76 o 
   2  12  10        4.29        2.84     11.23 o 
   3  12  10        8.90        0.00      7.14 o 
   4  12  10        3.19        5.39     13.76 o 
  -6  13  10        1.49       16.37      9.29 o 
  -5  13  10        5.77       10.93     11.54 o 
  -4  13  10       77.48       62.40     10.55 o 
  -3  13  10        0.03        0.32      4.34 o 
  -2  13  10        1.81        1.98      5.99 o 
  -1  13  10        0.58        4.30      6.73 o 
   0  13  10        0.04        0.00      6.74 o 
   1  13  10       20.60       25.63     10.28 o 
   2  13  10       26.01       53.22     10.84 o 
   3  13  10       59.31       70.05     15.98 o 
   4  13  10        0.74        1.34     18.72 o 
  -5  14  10        8.93        5.95      6.19 o 
  -4  14  10        0.85        0.60      7.23 o 
  -3  14  10        3.76        0.00      4.99 o 
  -2  14  10        0.36        0.00      6.74 o 
  -1  14  10       11.42       12.10     13.02 o 
   0  14  10      143.14      179.69     17.94 o 
   1  14  10        5.27        3.78      6.72 o 
   2  14  10       47.64       50.57     10.93 o 
   3  14  10       17.15       38.68     11.71 o 
  -5  15  10       23.74       23.65     14.90 o 
  -4  15  10        5.15        0.72      5.31 o 
  -3  15  10       14.09       14.83      8.63 o 
  -2  15  10       12.44       13.07      8.47 o 
  -1  15  10       28.64       49.06     11.24 o 
   0  15  10        6.54        1.55      7.17 o 
   1  15  10        9.09        3.97      7.03 o 
   2  15  10        3.83        7.34      7.79 o 
   3  15  10        2.02       12.48     10.44 o 
  -4  16  10       10.32       32.90     15.84 o 
  -3  16  10       18.37        8.14      8.05 o 
  -2  16  10        8.91       13.81      9.33 o 
  -1  16  10        4.08       36.14     10.07 o 
   0  16  10       21.76       17.33      8.27 o 
   1  16  10       28.02       49.21     11.45 o 
   2  16  10        4.00        3.98      8.42 o 
  -4  17  10        0.01        0.00      8.37 o 
  -3  17  10        0.01        5.25      8.47 o 
  -2  17  10       18.89       23.80     10.23 o 
  -1  17  10        4.46       10.45      8.01 o 
   0  17  10       41.80       34.21     18.41 o 
   1  17  10        1.16        3.21      7.36 o 
  -3  18  10        0.15        1.78      8.11 o 
  -2  18  10        1.66        4.25      8.59 o 
  -1  18  10        2.22        5.67      7.42 o 
   0  18  10      106.10      112.37     17.03 o 
  -7   0  11       76.59       57.18     22.89 o 
  -5   0  11        1.60       11.21     12.95 o 
  -3   0  11      202.25      234.64     31.05 o 
  -1   0  11        0.32        4.04      5.96 o 
   1   0  11       15.35        6.98     14.90 o 
   3   0  11       39.47       62.08     23.89 o 
  -7   1  11        0.14        0.00     10.61 o 
  -6   1  11       64.77       91.64     17.63 o 
  -5   1  11        5.07       20.72     24.59 o 
  -4   1  11        1.93        6.69      5.93 o 
  -3   1  11       37.41       51.57      9.32 o 
  -2   1  11        0.13        0.00      5.24 o 
  -1   1  11       60.46       48.37     10.83 o 
   0   1  11      155.28      172.76     27.53 o 
   1   1  11        5.96       14.23     16.17 o 
   2   1  11        4.07        0.00     13.32 o 
   3   1  11       66.91       89.94     20.23 o 
   4   1  11       78.53       87.69     21.57 o 
  -7   2  11        0.00        7.70      9.83 o 
  -6   2  11        0.50        2.96      9.97 o 
  -5   2  11       23.61       41.69     11.94 o 
  -4   2  11       22.39       16.11      6.24 o 
  -3   2  11       31.26       28.25      6.53 o 
  -2   2  11       64.15       48.83     18.32 o 
  -1   2  11       15.05        7.03      6.28 o 
   0   2  11        5.77        0.00      9.96 o 
   1   2  11        3.50        0.00     12.15 o 
   2   2  11       15.42       40.81     14.87 o 
   3   2  11        4.74        0.00     12.04 o 
   4   2  11        4.15       26.26     14.53 o 
  -7   3  11        0.01       17.64     15.09 o 
  -6   3  11       35.90       48.47     12.75 o 
  -5   3  11       44.71       48.59     10.84 o 
  -4   3  11        2.87        0.00      5.81 o 
  -3   3  11        1.32        9.72      4.82 o 
  -2   3  11      105.81       96.56     11.53 o 
  -1   3  11       10.31       32.43      8.67 o 
   0   3  11       24.35       36.19     13.28 o 
   1   3  11       10.11        0.00      9.56 o 
   2   3  11       18.38       12.64     11.43 o 
   3   3  11       69.08       99.98     22.49 o 
   4   3  11        1.12        1.99     12.98 o 
  -7   4  11        0.35        5.44     15.90 o 
  -6   4  11        2.46        0.00      8.22 o 
  -5   4  11        2.32        2.68      6.33 o 
  -4   4  11       19.27       26.41      6.95 o 
  -3   4  11        0.90        7.90      4.85 o 
  -2   4  11        0.00       16.67     17.91 o 
  -1   4  11        2.67        0.00     11.01 o 
   0   4  11       10.33       21.40     30.30 o 
   1   4  11       10.11        0.00     10.75 o 
   2   4  11        0.67       13.93     23.55 o 
   3   4  11        9.63       16.06     12.25 o 
   4   4  11       12.07       29.17     22.41 o 
  -6   5  11        0.16        5.61      9.12 o 
  -5   5  11       34.99       40.06      9.81 o 
  -4   5  11       38.54       33.39      6.81 o 
  -3   5  11       43.82       32.53      5.77 o 
  -2   5  11       11.31       14.26     22.75 o 
  -1   5  11      177.69      180.83     19.57 o 
   0   5  11       11.10       14.68      6.68 o 
   1   5  11       29.44       34.45     25.33 o 
   2   5  11       19.94        8.18     14.66 o 
   3   5  11       24.32       47.51     22.78 o 
   4   5  11      128.57      126.93     26.00 o 
  -6   6  11        1.40       21.15     12.54 o 
  -5   6  11        5.61        9.78      5.63 o 
  -4   6  11       28.84       30.46      6.51 o 
  -3   6  11        8.94        5.01      5.63 o 
  -2   6  11      155.01      146.40     16.06 o 
  -1   6  11        2.12        1.19      5.61 o 
   0   6  11       18.31       17.93      7.32 o 
   1   6  11       56.36       94.38     20.52 o 
   2   6  11       36.49       40.29     30.13 o 
   3   6  11        0.09        0.00     16.11 o 
   4   6  11      224.26      245.49     36.67 o 
  -6   7  11       14.90        0.00     14.09 o 
  -5   7  11        2.02        7.54      5.63 o 
  -4   7  11      106.86      105.26     10.45 o 
  -3   7  11        0.49        0.00      5.00 o 
  -2   7  11       36.89       50.82     12.36 o 
  -1   7  11       28.25       44.94      9.47 o 
   0   7  11        1.03        0.00      6.73 o 
   1   7  11        3.83       22.54     12.72 o 
   2   7  11      117.68      102.81     20.04 o 
   3   7  11        1.05        9.44     12.35 o 
   4   7  11       73.05       52.63     23.49 o 
  -6   8  11       11.71       14.10     12.03 o 
  -5   8  11       52.87       52.63      9.90 o 
  -4   8  11       23.08       30.76      8.25 o 
  -3   8  11        3.40       11.88      7.41 o 
  -2   8  11        1.42        0.00      5.85 o 
  -1   8  11      240.04      238.00     22.77 o 
   0   8  11       56.66       49.05      9.40 o 
   1   8  11        0.00       10.96     11.46 o 
   2   8  11        1.07       10.89     15.84 o 
   3   8  11       32.34       39.59     26.37 o 
  -6   9  11       15.90       36.29     11.21 o 
  -5   9  11       33.66       35.54      8.44 o 
  -4   9  11       51.54       37.20      8.62 o 
  -3   9  11        0.26        6.37      8.78 o 
  -2   9  11       30.46       13.91      9.51 o 
  -1   9  11      198.80      203.04     25.18 o 
   0   9  11        6.71        9.92      8.74 o 
   1   9  11       17.85       23.47     10.46 o 
   2   9  11        0.02        4.72     18.69 o 
   3   9  11        0.07       13.02     20.60 o 
  -5  10  11       70.63       84.41     12.72 o 
  -4  10  11       29.02       39.58      8.72 o 
  -3  10  11       36.04       56.61     11.59 o 
  -2  10  11      132.27      114.41     16.24 o 
  -1  10  11      174.73      179.88     24.33 o 
   0  10  11        5.49       23.13     10.77 o 
   1  10  11        1.27        9.37      8.17 o 
   2  10  11       24.99       55.31     19.03 o 
   3  10  11        1.18       17.92     20.06 o 
  -5  11  11       19.23        9.63     15.02 o 
  -4  11  11        2.28        0.00     10.82 o 
  -3  11  11        0.50        3.12      6.82 o 
  -2  11  11       15.30       15.19     13.40 o 
  -1  11  11       17.90       26.79     17.62 o 
   0  11  11        2.10       11.01     16.97 o 
   1  11  11        3.92        0.00      9.09 o 
   2  11  11       58.61      103.91     24.84 o 
   3  11  11       99.91       97.41     27.09 o 
  -5  12  11        0.40        0.00      6.36 o 
  -4  12  11        2.99        0.00      6.75 o 
  -3  12  11        0.17        0.00      6.69 o 
  -2  12  11        3.61       11.86      7.40 o 
  -1  12  11      122.93      136.78     16.14 o 
   0  12  11       71.42       71.59     12.56 o 
   1  12  11        9.10        0.27      7.17 o 
  -4  13  11        1.13        8.37      8.60 o 
  -3  13  11       69.67       48.04     13.24 o 
  -2  13  11        1.89       20.45     11.13 o 
  -1  13  11       18.37       19.02     12.48 o 
   0  13  11       13.59       12.02     12.28 o 
   1  13  11       28.06       28.17      9.51 o 
   2  13  11       17.92        0.00     16.11 o 
  -4  14  11      176.09      157.27     20.92 o 
  -3  14  11        0.93        0.00      7.89 o 
  -2  14  11       20.95       31.68      9.30 o 
  -1  14  11       56.27       44.59     10.92 o 
   0  14  11       43.09       48.43     14.51 o 
   1  14  11        0.16        6.51      7.45 o 
  -3  15  11        8.92        7.58     11.42 o 
  -2  15  11       22.51       14.38      8.51 o 
  -1  15  11       56.34       52.77     11.75 o 
   0  15  11       16.98       17.27     10.09 o 
  -4   0  12        0.21        0.00      9.34 o 
  -2   0  12       80.74       91.95     25.91 o 
   0   0  12       10.21        0.00     14.63 o 
   2   0  12      207.37      255.24     59.81 o 
  -5   1  12       38.27       46.75     15.60 o 
  -4   1  12       29.64       19.39      7.35 o 
  -3   1  12       29.93       24.58      9.26 o 
  -2   1  12       44.24       49.33     11.34 o 
  -1   1  12      121.19      141.12     26.48 o 
   0   1  12       37.50       56.33     17.70 o 
   1   1  12        0.22        0.00     18.79 o 
   2   1  12        8.71        9.51     13.71 o 
   3   1  12      107.04       79.87     21.03 o 
  -5   2  12        4.56        9.65      7.11 o 
  -4   2  12        2.12        0.00      7.09 o 
  -3   2  12        6.28        1.69      5.40 o 
  -2   2  12        0.88        3.88      6.68 o 
  -1   2  12        1.79       13.80     11.97 o 
   0   2  12        1.93        2.52      9.45 o 
   1   2  12        1.97       13.06     11.67 o 
   2   2  12        0.09        6.91     12.27 o 
   3   2  12        7.12       28.28     22.78 o 
  -5   3  12       27.33       26.29      9.23 o 
  -4   3  12        4.72        0.00      5.81 o 
  -3   3  12       16.02       12.77     11.14 o 
  -2   3  12        3.02       15.99     10.44 o 
  -1   3  12        6.43       10.56     20.37 o 
   0   3  12        7.73       24.27     12.64 o 
   1   3  12        7.38        0.00     13.22 o 
   2   3  12        1.66       19.98     23.52 o 
  -5   4  12        5.96       17.01      8.23 o 
  -4   4  12        0.46        1.61      5.08 o 
  -3   4  12       44.32       61.92     15.85 o 
  -2   4  12       18.52       32.30      9.37 o 
  -1   4  12       94.80       69.16     17.18 o 
   0   4  12        0.20        4.58      9.79 o 
   1   4  12        9.92       10.91     11.53 o 
   2   4  12       29.59        5.95     11.51 o 
  -5   5  12        0.85       18.73      7.41 o 
  -4   5  12       15.26       23.50      8.60 o 
  -3   5  12       14.66       17.06      8.70 o 
  -2   5  12      161.93      152.81     20.32 o 
  -1   5  12       22.17       54.31     17.56 o 
   0   5  12        1.24        0.00     11.49 o 
   1   5  12        0.31       20.51     14.23 o 
   2   5  12        3.86        0.00     13.06 o 
  -5   6  12        2.35        9.62     10.32 o 
  -4   6  12        8.83        5.60      7.42 o 
  -3   6  12        2.01       13.01      8.17 o 
  -2   6  12       41.15       43.75     10.77 o 
  -1   6  12       18.94       31.51      9.65 o 
   0   6  12        0.44        7.96     10.83 o 
   1   6  12        1.56        0.00     15.67 o 
   2   6  12        0.42       11.19     14.02 o 
  -4   7  12       11.44       16.75      8.72 o 
  -3   7  12       44.61       43.27     21.11 o 
  -2   7  12       83.17       86.95     18.10 o 
  -1   7  12      153.43      100.70     20.56 o 
   0   7  12       34.13       38.59     22.41 o 
   1   7  12        2.36        0.00     16.44 o 
   2   7  12       41.30       22.35     23.82 o 
  -4   8  12       30.27       46.33     11.68 o 
  -3   8  12        3.56       19.25      9.46 o 
  -2   8  12        6.04       20.37      9.52 o 
  -1   8  12        1.98        0.00     10.25 o 
   0   8  12        9.01        1.88     14.49 o 
   1   8  12        1.15        0.00     16.24 o 
  -4   9  12       67.27       63.31     13.93 o 
  -3   9  12       12.73        8.17      8.33 o 
  -2   9  12       78.53      102.10     16.17 o 
  -1   9  12       35.30       51.71     13.16 o 
   0   9  12        1.06        0.00     15.43 o 
   1   9  12       12.68       30.06     26.51 o 
  -3  10  12       13.23       20.26      9.23 o 
  -2  10  12        0.28       11.94      8.91 o 
  -1  10  12        0.08        0.00      6.97 o 
   0  10  12       13.49        7.13     12.05 o 
  -2  11  12        8.16        6.14      8.20 o 
  -1  11  12        6.18       10.63     17.15 o 
   0  11  12       24.82       12.02     15.57 o 
  -1   0  13        1.27        8.66     16.31 o 
  -2   1  13        1.00        6.58      9.91 o 
  -1   1  13        0.12        0.00     12.11 o 
  -2   2  13        1.59       13.44     11.50 o 
  -1   2  13        0.20       24.88     14.47 o 
  -2   3  13        9.86        0.00      9.42 o 
  -1   3  13        0.00        5.64     19.29 o 
                                                 
